# Supplementary material for: Integrative Analysis of Brain Region-specific Shank3 Interactomes for Understanding the Heterogeneity of Neuronal Pathophysiology Related to SHANK3 Mutations
Source: Front Mol Neurosci. 2017 Apr 19;10:110. doi: 10.3389/fnmol.2017.00110 (PMC5395616; doi:10.3389/fnmol.2017.00110)
Supplement: Supplementary file 3 [file Table_1.XLSX]

## Sheet: Table_S1
Supplementary Table 1. Protein lists of Shank3 interactomes
Mouse Symbol	Human Symbol	Full Name	MGI	HGNC	mPFC	HP+STR	Y2H
Pdhb	PDHB	pyruvate dehydrogenase (lipoamide) beta	MGI:1915513	HGNC:8808	Y	Y	Y
Pfkl	PFKL	phosphofructokinase, liver type	MGI:97547	HGNC:8876	Y	Y	Y
Hnrnpk	HNRNPK	heterogeneous nuclear ribonucleoprotein K	MGI:99894	HGNC:5044	Y	Y	Y
Sh3gl2	SH3GL2	SH3 domain containing GRB2 like 2, endophilin A1	MGI:700009	HGNC:10831	Y	Y	Y
Dlgap3	DLGAP3	DLG associated protein 3	MGI:3039563	HGNC:30368	Y	Y	Y
Dpysl2	DPYSL2	dihydropyrimidinase like 2	MGI:1349763	HGNC:3014	Y	Y	N
Tuba1b	TUBA1B	tubulin alpha 1b	MGI:107804	HGNC:18809	Y	Y	N
Ckmt1	CKMT1B	creatine kinase, mitochondrial 1B	MGI:99441	HGNC:1995	Y	Y	N
Slc1a2	SLC1A2	solute carrier family 1 member 2	MGI:101931	HGNC:10940	Y	Y	N
Slc1a3	SLC1A3	solute carrier family 1 member 3	MGI:99917	HGNC:10941	Y	Y	N
Actg1	ACTG1	actin gamma 1	MGI:87906	HGNC:144	Y	Y	N
Ywhaz	YWHAZ	tyrosine 3-monooxygenase/tryptophan 5-monooxygenase activation protein zeta	MGI:109484	HGNC:12855	Y	Y	N
Ppp3ca	PPP3CA	protein phosphatase 3 catalytic subunit alpha	MGI:107164	HGNC:9314	Y	Y	N
Tuba1a	TUBA1A	tubulin alpha 1a	MGI:98869	HGNC:20766	Y	Y	N
Nptn	NPTN	neuroplastin	MGI:108077	HGNC:17867	Y	Y	N
Shank3	SHANK3	SH3 and multiple ankyrin repeat domains 3	MGI:1930016	HGNC:14294	Y	Y	N
Vdac1	VDAC1	voltage dependent anion channel 1	MGI:106919	HGNC:12669	Y	Y	N
Sptbn1	SPTBN1	spectrin beta, non-erythrocytic 1	MGI:98388	HGNC:11275	Y	Y	N
Shank2	SHANK2	SH3 and multiple ankyrin repeat domains 2	MGI:2671987	HGNC:14295	Y	Y	N
Tnr	TNR	tenascin R	MGI:99516	HGNC:11953	Y	Y	N
Synpo	SYNPO	synaptopodin	MGI:1099446	HGNC:30672	Y	Y	N
Atp1a1	ATP1A1	ATPase Na+/K+ transporting subunit alpha 1	MGI:88105	HGNC:799	Y	Y	N
Sfxn3	SFXN3	sideroflexin 3	MGI:2137679	HGNC:16087	Y	Y	N
Uqcrc1	UQCRC1	ubiquinol-cytochrome c reductase core protein I	MGI:107876	HGNC:12585	Y	Y	N
Slc25a22	SLC25A22	solute carrier family 25 member 22	MGI:1915517	HGNC:19954	Y	Y	N
Idh3a	IDH3A	isocitrate dehydrogenase 3 (NAD(+)) alpha	MGI:1915084	HGNC:5384	Y	Y	N
Homer1	HOMER1	homer scaffolding protein 1	MGI:1347345	HGNC:17512	Y	Y	N
Stx1a	STX1A	syntaxin 1A	MGI:109355	HGNC:11433	Y	Y	N
Ctnnd2	CTNND2	catenin delta 2	MGI:1195966	HGNC:2516	Y	Y	N
Gstm1	GSTM5	glutathione S-transferase mu 5	MGI:95860	HGNC:4637	Y	Y	N
Hsp90ab1	HSP90AB1	heat shock protein 90 alpha family class B member 1	MGI:96247	HGNC:5258	Y	Y	N
Capzb	CAPZB	capping actin protein of muscle Z-line beta subunit	MGI:104652	HGNC:1491	Y	Y	N
Rab2a	RAB2A	RAB2A, member RAS oncogene family	MGI:1928750	HGNC:9763	Y	Y	N
Idh3g	IDH3G	isocitrate dehydrogenase 3 (NAD(+)) gamma	MGI:1099463	HGNC:5386	Y	Y	N
Nt5dc3	NT5DC3	5'-nucleotidase domain containing 3	MGI:3513266	HGNC:30826	Y	Y	N
Sv2b	SV2B	synaptic vesicle glycoprotein 2B	MGI:1927338	HGNC:16874	Y	Y	N
Me3	ME3	malic enzyme 3	MGI:1916679	HGNC:6985	Y	Y	N
Sept11	SEPT11	septin 11	MGI:1277214	HGNC:25589	Y	Y	N
Afg3l2	AFG3L2	AFG3 like matrix AAA peptidase subunit 2	MGI:1916847	HGNC:315	Y	Y	N
Wasf1	WASF1	WAS protein family member 1	MGI:1890563	HGNC:12732	Y	Y	N
Atad3a	ATAD3C	ATPase family, AAA domain containing 3C	MGI:1919214	HGNC:32151	Y	Y	N
Uqcrfs1	UQCRFS1	ubiquinol-cytochrome c reductase, Rieske iron-sulfur polypeptide 1	MGI:1913944	HGNC:12587	Y	Y	N
Sv2a	SV2A	synaptic vesicle glycoprotein 2A	MGI:1927139	HGNC:20566	Y	Y	N
Ap3b2	AP3B2	adaptor related protein complex 3 beta 2 subunit	MGI:1100869	HGNC:567	Y	Y	N
Homer2	HOMER2	homer scaffolding protein 2	MGI:1347354	HGNC:17513	Y	Y	N
Add1	ADD1	adducin 1	MGI:87918	HGNC:243	Y	Y	N
Suclg1	SUCLG1	succinate-CoA ligase alpha subunit	MGI:1927234	HGNC:11449	Y	Y	N
Shank1	SHANK1	SH3 and multiple ankyrin repeat domains 1	MGI:3613677	HGNC:15474	Y	N	Y
Aldoa	ALDOA	aldolase, fructose-bisphosphate A	MGI:87994	HGNC:414	Y	N	Y
Camk2b	CAMK2B	calcium/calmodulin dependent protein kinase II beta	MGI:88257	HGNC:1461	Y	N	Y
Baiap2	BAIAP2	BAI1 associated protein 2	MGI:2137336	HGNC:947	Y	N	Y
Fkbp8	FKBP8	FK506 binding protein 8	MGI:1341070	HGNC:3724	Y	N	Y
Dnaja3	DNAJA3	DnaJ heat shock protein family (Hsp40) member A3	MGI:1933786	HGNC:11808	Y	N	Y
Ptprz1	PTPRZ1	protein tyrosine phosphatase, receptor type Z1	MGI:97816	HGNC:9685	Y	N	N
Gls	GLS	glutaminase	MGI:95752	HGNC:4331	Y	N	N
Stxbp1	STXBP1	syntaxin binding protein 1	MGI:107363	HGNC:11444	Y	N	N
Dld	DLD	dihydrolipoamide dehydrogenase	MGI:107450	HGNC:2898	Y	N	N
Thy1	THY1	Thy-1 cell surface antigen	MGI:98747	HGNC:11801	Y	N	N
Got2	GOT2	glutamic-oxaloacetic transaminase 2	MGI:95792	HGNC:4433	Y	N	N
Gap43	GAP43	growth associated protein 43	MGI:95639	HGNC:4140	Y	N	N
Sptan1	SPTAN1	spectrin alpha, non-erythrocytic 1	MGI:98386	HGNC:11273	Y	N	N
Eno1	ENO1	enolase 1	MGI:95393	HGNC:3350	Y	N	N
Ap2a1	AP2A1	adaptor related protein complex 2 alpha 1 subunit	MGI:101921	HGNC:561	Y	N	N
Gnao1	GNAO1	G protein subunit alpha o1	MGI:95775	HGNC:4389	Y	N	N
Gnaq	GNAQ	G protein subunit alpha q	MGI:95776	HGNC:4390	Y	N	N
Syt1	SYT1	synaptotagmin 1	MGI:99667	HGNC:11509	Y	N	N
Nsf	NSF	N-ethylmaleimide sensitive factor, vesicle fusing ATPase	MGI:104560	HGNC:8016	Y	N	N
Gdi1	GDI1	GDP dissociation inhibitor 1	MGI:99846	HGNC:4226	Y	N	N
Atp6v1a	ATP6V1A	ATPase H+ transporting V1 subunit A	MGI:1201780	HGNC:851	Y	N	N
Pkm	PKM	pyruvate kinase, muscle	MGI:97591	HGNC:9021	Y	N	N
Atp5b	ATP5B	ATP synthase, H+ transporting, mitochondrial F1 complex, beta polypeptide	MGI:107801	HGNC:830	Y	N	N
Actb	ACTB	actin beta	MGI:87904	HGNC:132	Y	N	N
Ywhag	YWHAG	tyrosine 3-monooxygenase/tryptophan 5-monooxygenase activation protein gamma	MGI:108109	HGNC:12852	Y	N	N
Gnb1	GNB1	G protein subunit beta 1	MGI:95781	HGNC:4396	Y	N	N
Gnb2	GNB2	G protein subunit beta 2	MGI:95784	HGNC:4398	Y	N	N
Hspa8	HSPA8	heat shock protein family A (Hsp70) member 8	MGI:105384	HGNC:5241	Y	N	N
Hspd1	HSPD1	heat shock protein family D (Hsp60) member 1	MGI:96242	HGNC:5261	Y	N	N
Actc1	ACTC1	actin, alpha, cardiac muscle 1	MGI:87905	HGNC:143	Y	N	N
Acta1	ACTA1	actin, alpha 1, skeletal muscle	MGI:87902	HGNC:129	Y	N	N
Tuba4a	TUBA4A	tubulin alpha 4a	MGI:1095410	HGNC:12407	Y	N	N
Vcp	VCP	valosin containing protein	MGI:99919	HGNC:12666	Y	N	N
Atp5a1	ATP5A1	ATP synthase, H+ transporting, mitochondrial F1 complex, alpha subunit 1, cardiac muscle	MGI:88115	HGNC:823	Y	N	N
Ckb	CKB	creatine kinase B	MGI:88407	HGNC:1991	Y	N	N
Snap91	SNAP91	synaptosome associated protein 91	MGI:109132	HGNC:14986	Y	N	N
Gdi2	GDI2	GDP dissociation inhibitor 2	MGI:99845	HGNC:4227	Y	N	N
Dlg4	DLG4	discs large MAGUK scaffold protein 4	MGI:1277959	HGNC:2903	Y	N	N
Cltc	CLTC	clathrin heavy chain	MGI:2388633	HGNC:2092	Y	N	N
Slc25a12	SLC25A12	solute carrier family 25 member 12	MGI:1926080	HGNC:10982	Y	N	N
Hadha	HADHA	hydroxyacyl-CoA dehydrogenase/3-ketoacyl-CoA thiolase/enoyl-CoA hydratase (trifunctional protein), alpha subunit	MGI:2135593	HGNC:4801	Y	N	N
Atp6v1h	ATP6V1H	ATPase H+ transporting V1 subunit H	MGI:1914864	HGNC:18303	Y	N	N
Ndufs1	NDUFS1	NADH:ubiquinone oxidoreductase core subunit S1	MGI:2443241	HGNC:7707	Y	N	N
Ndufs2	NDUFS2	NADH:ubiquinone oxidoreductase core subunit S2	MGI:2385112	HGNC:7708	Y	N	N
Sfxn1	SFXN1	sideroflexin 1	MGI:2137677	HGNC:16085	Y	N	N
Cs	CS	citrate synthase	MGI:88529	HGNC:2422	Y	N	N
Oxct1	OXCT1	3-oxoacid CoA-transferase 1	MGI:1914291	HGNC:8527	Y	N	N
Uqcrc2	UQCRC2	ubiquinol-cytochrome c reductase core protein II	MGI:1914253	HGNC:12586	Y	N	N
Ndufa9	NDUFA9	NADH:ubiquinone oxidoreductase subunit A9	MGI:1913358	HGNC:7693	Y	N	N
Dync1h1	DYNC1H1	dynein cytoplasmic 1 heavy chain 1	MGI:103147	HGNC:2961	Y	N	N
Atp2b2	ATP2B2	ATPase plasma membrane Ca2+ transporting 2	MGI:105368	HGNC:815	Y	N	N
Plcb1	PLCB1	phospholipase C beta 1	MGI:97613	HGNC:15917	Y	N	N
Pi4ka	PI4KA	phosphatidylinositol 4-kinase alpha	MGI:2448506	HGNC:8983	Y	N	N
Bin1	BIN1	bridging integrator 1	MGI:108092	HGNC:1052	Y	N	N
Hsd17b10	HSD17B10	hydroxysteroid 17-beta dehydrogenase 10	MGI:1333871	HGNC:4800	Y	N	N
Faah	FAAH	fatty acid amide hydrolase	MGI:109609	HGNC:3553	Y	N	N
Agpat1	AGPAT1	1-acylglycerol-3-phosphate O-acyltransferase 1	MGI:1932075	HGNC:324	Y	N	N
Atpif1	ATPIF1	ATPase inhibitory factor 1	MGI:1196457	HGNC:871	Y	N	N
Ap1b1	AP1B1	adaptor related protein complex 1 beta 1 subunit	MGI:1096368	HGNC:554	Y	N	N
Slc4a4	SLC4A4	solute carrier family 4 member 4	MGI:1927555	HGNC:11030	Y	N	N
H3f3c	HIST2H3C	histone cluster 2 H3 family member c	MGI:3650546	HGNC:20503	Y	N	N
H3f3a	H3F3A	H3 histone family member 3A	MGI:1097686	HGNC:4764	Y	N	N
mt-Nd4	MT-ND4	mitochondrially encoded NADH:ubiquinone oxidoreductase core subunit 4	MGI:102498	HGNC:7459	Y	N	N
mt-Nd5	MT-ND5	mitochondrially encoded NADH:ubiquinone oxidoreductase core subunit 5	MGI:102496	HGNC:7461	Y	N	N
Me1	ME1	malic enzyme 1	MGI:97043	HGNC:6983	Y	N	N
Camk4	CAMK4	calcium/calmodulin dependent protein kinase IV	MGI:88258	HGNC:1464	Y	N	N
Nrxn1	NRXN1	neurexin 1	MGI:1096391	HGNC:8008	Y	N	N
Ctsb	CTSB	cathepsin B	MGI:88561	HGNC:2527	Y	N	N
Slc3a2	SLC3A2	solute carrier family 3 member 2	MGI:96955	HGNC:11026	Y	N	N
Mdh1	MDH1	malate dehydrogenase 1	MGI:97051	HGNC:6970	Y	N	N
Calr	CALR	calreticulin	MGI:88252	HGNC:1455	Y	N	N
Atp1b2	ATP1B2	ATPase Na+/K+ transporting subunit beta 2	MGI:88109	HGNC:805	Y	N	N
Ldhb	LDHB	lactate dehydrogenase B	MGI:96763	HGNC:6541	Y	N	N
Sars	SARS	seryl-tRNA synthetase	MGI:102809	HGNC:10537	Y	N	N
Gna14	GNA14	G protein subunit alpha 14	MGI:95769	HGNC:4382	Y	N	N
Gpm6b	GPM6B	glycoprotein M6B	MGI:107672	HGNC:4461	Y	N	N
Cap1	CAP1	adenylate cyclase associated protein 1	MGI:88262	HGNC:20040	Y	N	N
Ppp3cb	PPP3CB	protein phosphatase 3 catalytic subunit beta	MGI:107163	HGNC:9315	Y	N	N
Gstm5	GSTM3	glutathione S-transferase mu 3	MGI:1309466	HGNC:4635	Y	N	N
Krt6a	KRT6C	keratin 6C	MGI:1100845	HGNC:20406	Y	N	N
Acadl	ACADL	acyl-CoA dehydrogenase, long chain	MGI:87866	HGNC:88	Y	N	N
Slc16a1	SLC16A1	solute carrier family 16 member 1	MGI:106013	HGNC:10922	Y	N	N
Opa1	OPA1	OPA1, mitochondrial dynamin like GTPase	MGI:1921393	HGNC:8140	Y	N	N
Arf4	ARF4	ADP ribosylation factor 4	MGI:99433	HGNC:655	Y	N	N
Abat	ABAT	4-aminobutyrate aminotransferase	MGI:2443582	HGNC:23	Y	N	N
Rps7	RPS7	ribosomal protein S7	MGI:1333818	HGNC:10440	Y	N	N
Rps15	RPS15	ribosomal protein S15	MGI:98117	HGNC:10388	Y	N	N
Kcnab1	KCNAB1	potassium voltage-gated channel subfamily A member regulatory beta subunit 1	MGI:109155	HGNC:6228	Y	N	N
Ywhaq	YWHAQ	tyrosine 3-monooxygenase/tryptophan 5-monooxygenase activation protein theta	MGI:891963	HGNC:12854	Y	N	N
Evl	EVL	Enah/Vasp-like	MGI:1194884	HGNC:20234	Y	N	N
Cct6a	CCT6A	chaperonin containing TCP1 subunit 6A	MGI:107943	HGNC:1620	Y	N	N
Prdx5	PRDX5	peroxiredoxin 5	MGI:1859821	HGNC:9355	Y	N	N
Uba1	UBA1	ubiquitin like modifier activating enzyme 1	MGI:98890	HGNC:12469	Y	N	N
Jup	JUP	junction plakoglobin	MGI:96650	HGNC:6207	Y	N	N
Mark3	MARK3	microtubule affinity regulating kinase 3	MGI:1341865	HGNC:6897	Y	N	N
Rmdn3	RMDN3	regulator of microtubule dynamics 3	MGI:1915059	HGNC:25550	Y	N	N
Prdx2	PRDX2	peroxiredoxin 2	MGI:109486	HGNC:9353	Y	N	N
Cacna1e	CACNA1E	calcium voltage-gated channel subunit alpha1 E	MGI:106217	HGNC:1392	Y	N	N
Hadh	HADH	hydroxyacyl-CoA dehydrogenase	MGI:96009	HGNC:4799	Y	N	N
Mrps31	MRPS31	mitochondrial ribosomal protein S31	MGI:1913153	HGNC:16632	Y	N	N
Krt14	KRT14	keratin 14	MGI:96688	HGNC:6416	Y	N	N
Lasp1	LASP1	LIM and SH3 protein 1	MGI:109656	HGNC:6513	Y	N	N
Ddx3x	DDX3X	DEAD-box helicase 3, X-linked	MGI:103064	HGNC:2745	Y	N	N
Cpsf6	CPSF6	cleavage and polyadenylation specific factor 6	MGI:1913948	HGNC:13871	Y	N	N
Camk2d	CAMK2D	calcium/calmodulin dependent protein kinase II delta	MGI:1341265	HGNC:1462	Y	N	N
Atp2b4	ATP2B4	ATPase plasma membrane Ca2+ transporting 4	MGI:88111	HGNC:817	Y	N	N
Cand1	CAND1	cullin associated and neddylation dissociated 1	MGI:1261820	HGNC:30688	Y	N	N
Tln2	TLN2	talin 2	MGI:1917799	HGNC:15447	Y	N	N
Ppp2r1a	PPP2R1A	protein phosphatase 2 scaffold subunit Aalpha	MGI:1926334	HGNC:9302	Y	N	N
Ikbkap	IKBKAP	inhibitor of kappa light polypeptide gene enhancer in B-cells, kinase complex-associated protein	MGI:1914544	HGNC:5959	Y	N	N
Cdc42bpb	CDC42BPB	CDC42 binding protein kinase beta	MGI:2136459	HGNC:1738	Y	N	N
Adgrl3	ADGRL3	adhesion G protein-coupled receptor L3	MGI:2441950	HGNC:20974	Y	N	N
Bcas1	BCAS1	breast carcinoma amplified sequence 1	MGI:1924210	HGNC:974	Y	N	N
Hnrnpa3	HNRNPA3	heterogeneous nuclear ribonucleoprotein A3	MGI:1917171	HGNC:24941	Y	N	N
Enpp6	ENPP6	ectonucleotide pyrophosphatase/phosphodiesterase 6	MGI:2445171	HGNC:23409	Y	N	N
Atl1	ATL1	atlastin GTPase 1	MGI:1921241	HGNC:11231	Y	N	N
Nceh1	NCEH1	neutral cholesterol ester hydrolase 1	MGI:2443191	HGNC:29260	Y	N	N
Dmxl2	DMXL2	Dmx like 2	MGI:2444630	HGNC:2938	Y	N	N
Clasp2	CLASP2	cytoplasmic linker associated protein 2	MGI:1923749	HGNC:17078	Y	N	N
Aldh5a1	ALDH5A1	aldehyde dehydrogenase 5 family member A1	MGI:2441982	HGNC:408	Y	N	N
Tmem163	TMEM163	transmembrane protein 163	MGI:1919410	HGNC:25380	Y	N	N
Podxl2	PODXL2	podocalyxin like 2	MGI:2442488	HGNC:17936	Y	N	N
Sept8	SEPT8	septin 8	MGI:894310	HGNC:16511	Y	N	N
Ngef	NGEF	neuronal guanine nucleotide exchange factor	MGI:1858414	HGNC:7807	Y	N	N
Slc25a1	SLC25A1	solute carrier family 25 member 1	MGI:1345283	HGNC:10979	Y	N	N
Mapre2	MAPRE2	microtubule associated protein RP/EB family member 2	MGI:106271	HGNC:6891	Y	N	N
Iqsec1	IQSEC1	IQ motif and Sec7 domain 1	MGI:1196356	HGNC:29112	Y	N	N
Sccpdh	SCCPDH	saccharopine dehydrogenase (putative)	MGI:1924486	HGNC:24275	Y	N	N
Reep2	REEP2	receptor accessory protein 2	MGI:2385070	HGNC:17975	Y	N	N
Rab14	RAB14	RAB14, member RAS oncogene family	MGI:1915615	HGNC:16524	Y	N	N
Acly	ACLY	ATP citrate lyase	MGI:103251	HGNC:115	Y	N	N
Ddx1	DDX1	DEAD-box helicase 1	MGI:2144727	HGNC:2734	Y	N	N
Dlg2	DLG2	discs large MAGUK scaffold protein 2	MGI:1344351	HGNC:2901	Y	N	N
Acaa1a	ACAA1	acetyl-CoA acyltransferase 1	MGI:2148491	HGNC:82	Y	N	N
Pdia6	PDIA6	protein disulfide isomerase family A member 6	MGI:1919103	HGNC:30168	Y	N	N
Sfxn5	SFXN5	sideroflexin 5	MGI:2137681	HGNC:16073	Y	N	N
Ggt7	GGT7	gamma-glutamyltransferase 7	MGI:1913385	HGNC:4259	Y	N	N
Cds2	CDS2	CDP-diacylglycerol synthase 2	MGI:1332236	HGNC:1801	Y	N	N
Rpl17	RPL17	ribosomal protein L17	MGI:2448270	HGNC:10307	Y	N	N
Slc25a46	SLC25A46	solute carrier family 25 member 46	MGI:1914703	HGNC:25198	Y	N	N
Micu3	MICU3	mitochondrial calcium uptake family member 3	MGI:1925756	HGNC:27820	Y	N	N
Ndufs4	NDUFS4	NADH:ubiquinone oxidoreductase subunit S4	MGI:1343135	HGNC:7711	Y	N	N
Rab3b	RAB3B	RAB3B, member RAS oncogene family	MGI:1917158	HGNC:9778	Y	N	N
Tomm70a	TOMM70	translocase of outer mitochondrial membrane 70	MGI:106295	HGNC:11985	Y	N	N
Mrpl28	MRPL28	mitochondrial ribosomal protein L28	MGI:1915861	HGNC:14484	Y	N	N
Slc25a18	SLC25A18	solute carrier family 25 member 18	MGI:1919053	HGNC:10988	Y	N	N
Prkar1a	PRKAR1A	protein kinase cAMP-dependent type I regulatory subunit alpha	MGI:104878	HGNC:9388	Y	N	N
Pgam1	PGAM1	phosphoglycerate mutase 1	MGI:97552	HGNC:8888	Y	N	N
Atp5h	ATP5H	ATP synthase, H+ transporting, mitochondrial Fo complex subunit D	MGI:1918929	HGNC:845	Y	N	N
Nbea	NBEA	neurobeachin	MGI:1347075	HGNC:7648	Y	N	N
Aldh6a1	ALDH6A1	aldehyde dehydrogenase 6 family member A1	MGI:1915077	HGNC:7179	Y	N	N
Dpysl5	DPYSL5	dihydropyrimidinase like 5	MGI:1929772	HGNC:20637	Y	N	N
Habp4	HABP4	hyaluronan binding protein 4	MGI:1891713	HGNC:17062	Y	N	N
Rhoa	RHOA	ras homolog family member A	MGI:1096342	HGNC:667	Y	N	N
Macf1	MACF1	microtubule-actin crosslinking factor 1	MGI:108559	HGNC:13664	Y	N	N
Gda	GDA	guanine deaminase	MGI:95678	HGNC:4212	Y	N	N
Adam23	ADAM23	ADAM metallopeptidase domain 23	MGI:1345162	HGNC:202	Y	N	N
Coro1c	CORO1C	coronin 1C	MGI:1345964	HGNC:2254	Y	N	N
Gabbr1	GABBR1	gamma-aminobutyric acid type B receptor subunit 1	MGI:1860139	HGNC:4070	Y	N	N
Hnrnpdl	HNRNPDL	heterogeneous nuclear ribonucleoprotein D like	MGI:1355299	HGNC:5037	Y	N	N
Atp6v1c1	ATP6V1C1	ATPase H+ transporting V1 subunit C1	MGI:1913585	HGNC:856	Y	N	N
Letm1	LETM1	leucine zipper and EF-hand containing transmembrane protein 1	MGI:1932557	HGNC:6556	Y	N	N
Krt16	KRT16	keratin 16	MGI:96690	HGNC:6423	Y	N	N
Actn2	ACTN2	actinin alpha 2	MGI:109192	HGNC:164	N	Y	Y
Arpc2	ARPC2	actin related protein 2/3 complex subunit 2	MGI:1923959	HGNC:705	N	Y	Y
Arpc5l	ARPC5L	actin related protein 2/3 complex subunit 5 like	MGI:1921442	HGNC:23366	N	Y	Y
Cct3	CCT3	chaperonin containing TCP1 subunit 3	MGI:104708	HGNC:1616	N	Y	Y
Flna	FLNA	filamin A	MGI:95556	HGNC:3754	N	Y	Y
Hnrnpc	HNRNPC	heterogeneous nuclear ribonucleoprotein C (C1/C2)	MGI:107795	HGNC:5035	N	Y	Y
Homer3	HOMER3	homer scaffolding protein 3	MGI:1347359	HGNC:17514	N	Y	Y
Adgrl1	ADGRL1	adhesion G protein-coupled receptor L1	MGI:1929461	HGNC:20973	N	Y	Y
Sirt2	SIRT2	sirtuin 2	MGI:1927664	HGNC:10886	N	Y	Y
Abcb5	ABCB5	ATP binding cassette subfamily B member 5	MGI:1924956	HGNC:46	N	Y	N
Abcd4	ABCD4	ATP binding cassette subfamily D member 4	MGI:1349217	HGNC:68	N	Y	N
Abcf1	ABCF1	ATP binding cassette subfamily F member 1	MGI:1351658	HGNC:70	N	Y	N
Acat1	ACAT1	acetyl-CoA acetyltransferase 1	MGI:87870	HGNC:93	N	Y	N
Acsbg1	ACSBG1	acyl-CoA synthetase bubblegum family member 1	MGI:2385656	HGNC:29567	N	Y	N
Actn4	ACTN4	actinin alpha 4	MGI:1890773	HGNC:166	N	Y	N
Actr2	ACTR2	ARP2 actin related protein 2 homolog	MGI:1913963	HGNC:169	N	Y	N
Actr3b	ACTR3B	ARP3 actin related protein 3 homolog B	MGI:2661120	HGNC:17256	N	Y	N
Ahcyl1	AHCYL1	adenosylhomocysteinase like 1	MGI:2385184	HGNC:344	N	Y	N
Ak1	AK1	adenylate kinase 1	MGI:87977	HGNC:361	N	Y	N
Akap5	AKAP5	A-kinase anchoring protein 5	MGI:2685104	HGNC:375	N	Y	N
Akr1a1	AKR1A1	aldo-keto reductase family 1 member A1	MGI:1929955	HGNC:380	N	Y	N
Alb	ALB	albumin	MGI:87991	HGNC:399	N	Y	N
Aldh1b1	ALDH1B1	aldehyde dehydrogenase 1 family member B1	MGI:1919785	HGNC:407	N	Y	N
Ank2	ANK2	ankyrin 2	MGI:88025	HGNC:493	N	Y	N
Ank3	ANK3	ankyrin 3	MGI:88026	HGNC:494	N	Y	N
Ap2m1	AP2M1	adaptor related protein complex 2 mu 1 subunit	MGI:1298405	HGNC:564	N	Y	N
Arf6	ARF6	ADP ribosylation factor 6	MGI:99435	HGNC:659	N	Y	N
Arhgap19	ARHGAP19	Rho GTPase activating protein 19	MGI:1918335	HGNC:23724	N	Y	N
Arpc1a	ARPC1A	actin related protein 2/3 complex subunit 1A	MGI:1928896	HGNC:703	N	Y	N
Arpc5	ARPC5	actin related protein 2/3 complex subunit 5	MGI:1915021	HGNC:708	N	Y	N
Aspscr1	ASPSCR1	ASPSCR1, UBX domain containing tether for SLC2A4	MGI:1916188	HGNC:13825	N	Y	N
Atp1b1	ATP1B1	ATPase Na+/K+ transporting subunit beta 1	MGI:88108	HGNC:804	N	Y	N
Atp2a1	ATP2A1	ATPase sarcoplasmic/endoplasmic reticulum Ca2+ transporting 1	MGI:105058	HGNC:811	N	Y	N
Atp2a2	ATP2A2	ATPase sarcoplasmic/endoplasmic reticulum Ca2+ transporting 2	MGI:88110	HGNC:812	N	Y	N
Atp5f1	ATP5F1	ATP synthase, H+ transporting, mitochondrial Fo complex subunit B1	MGI:1100495	HGNC:840	N	Y	N
Atp6v1g2	ATP6V1G2	ATPase H+ transporting V1 subunit G2	MGI:1913487	HGNC:862	N	Y	N
Bcan	BCAN	brevican	MGI:1096385	HGNC:23059	N	Y	N
Bdh1	BDH1	3-hydroxybutyrate dehydrogenase 1	MGI:1919161	HGNC:1027	N	Y	N
Cadps	CADPS	calcium dependent secretion activator	MGI:1350922	HGNC:1426	N	Y	N
Camkv	CAMKV	CaM kinase like vesicle associated	MGI:2384296	HGNC:28788	N	Y	N
Canx	CANX	calnexin	MGI:88261	HGNC:1473	N	Y	N
Cbr1	CBR1	carbonyl reductase 1	MGI:88284	HGNC:1548	N	Y	N
Ccr5	CCR5	C-C motif chemokine receptor 5 (gene/pseudogene)	MGI:107182	HGNC:1606	N	Y	N
Cct7	CCT7	chaperonin containing TCP1 subunit 7	MGI:107184	HGNC:1622	N	Y	N
Cct8	CCT8	chaperonin containing TCP1 subunit 8	MGI:107183	HGNC:1623	N	Y	N
Cdc42	CDC42	cell division cycle 42	MGI:106211	HGNC:1736	N	Y	N
Cdipt	CDIPT	CDP-diacylglycerol--inositol 3-phosphatidyltransferase	MGI:105491	HGNC:1769	N	Y	N
Cenpl	CENPL	centromere protein L	MGI:1917704	HGNC:17879	N	Y	N
Cnrip1	CNRIP1	cannabinoid receptor interacting protein 1	MGI:1917505	HGNC:24546	N	Y	N
Cntn1	CNTN1	contactin 1	MGI:105980	HGNC:2171	N	Y	N
Copb1	COPB1	coatomer protein complex subunit beta 1	MGI:1917599	HGNC:2231	N	Y	N
Cpne4	CPNE4	copine 4	MGI:1921270	HGNC:2317	N	Y	N
Crb1	CRB1	crumbs 1, cell polarity complex component	MGI:2136343	HGNC:2343	N	Y	N
Crmp1	CRMP1	collapsin response mediator protein 1	MGI:107793	HGNC:2365	N	Y	N
Ctbp1	CTBP1	C-terminal binding protein 1	MGI:1201685	HGNC:2494	N	Y	N
Ctsd	CTSD	cathepsin D	MGI:88562	HGNC:2529	N	Y	N
Cyb5r3	CYB5R3	cytochrome b5 reductase 3	MGI:94893	HGNC:2873	N	Y	N
Cyfip2	CYFIP2	cytoplasmic FMR1 interacting protein 2	MGI:1924134	HGNC:13760	N	Y	N
Cytip	CYTIP	cytohesin 1 interacting protein	MGI:2183535	HGNC:9506	N	Y	N
Ddx17	DDX17	DEAD-box helicase 17	MGI:1914290	HGNC:2740	N	Y	N
Ddx3y	DDX3Y	DEAD-box helicase 3, Y-linked	MGI:1349406	HGNC:2699	N	Y	N
Dnah8	DNAH8	dynein axonemal heavy chain 8	MGI:107714	HGNC:2952	N	Y	N
Dnaja2	DNAJA2	DnaJ heat shock protein family (Hsp40) member A2	MGI:1931882	HGNC:14884	N	Y	N
Dnajc6	DNAJC6	DnaJ heat shock protein family (Hsp40) member C6	MGI:1919935	HGNC:15469	N	Y	N
Dstn	DSTN	destrin, actin depolymerizing factor	MGI:1929270	HGNC:15750	N	Y	N
Dusp3	DUSP3	dual specificity phosphatase 3	MGI:1919599	HGNC:3069	N	Y	N
Eef1a1	EEF1A1	eukaryotic translation elongation factor 1 alpha 1	MGI:1096881	HGNC:3189	N	Y	N
Eef1a2	EEF1A2	eukaryotic translation elongation factor 1 alpha 2	MGI:1096317	HGNC:3192	N	Y	N
Efhd2	EFHD2	EF-hand domain family member D2	MGI:106504	HGNC:28670	N	Y	N
Eif4a2	EIF4A2	eukaryotic translation initiation factor 4A2	MGI:106906	HGNC:3284	N	Y	N
Eno2	ENO2	enolase 2	MGI:95394	HGNC:3353	N	Y	N
Exog	EXOG	exo/endonuclease G	MGI:2143333	HGNC:3347	N	Y	N
Ezr	EZR	ezrin	MGI:98931	HGNC:12691	N	Y	N
Fcgbp	FCGBP	Fc fragment of IgG binding protein	MGI:2444336	HGNC:13572	N	Y	N
Fgf12	FGF12	fibroblast growth factor 12	MGI:109183	HGNC:3668	N	Y	N
Fignl1	FIGNL1	fidgetin like 1	MGI:1890648	HGNC:13286	N	Y	N
Flot1	FLOT1	flotillin 1	MGI:1100500	HGNC:3757	N	Y	N
Fscn1	FSCN1	fascin actin-bundling protein 1	MGI:1352745	HGNC:11148	N	Y	N
Fus	FUS	FUS RNA binding protein	MGI:1353633	HGNC:4010	N	Y	N
Gna11	GNA11	G protein subunit alpha 11	MGI:95766	HGNC:4379	N	Y	N
Gnaz	GNAZ	G protein subunit alpha z	MGI:95780	HGNC:4395	N	Y	N
Gpd2	GPD2	glycerol-3-phosphate dehydrogenase 2	MGI:99778	HGNC:4456	N	Y	N
Grhl2	GRHL2	grainyhead like transcription factor 2	MGI:2182543	HGNC:2799	N	Y	N
Grin1	GRIN1	glutamate ionotropic receptor NMDA type subunit 1	MGI:95819	HGNC:4584	N	Y	N
Gtpbp4	GTPBP4	GTP binding protein 4	MGI:1916487	HGNC:21535	N	Y	N
H2afv	H2AFV	H2A histone family member V	MGI:1924855	HGNC:20664	N	Y	N
Hars	HARS	histidyl-tRNA synthetase	MGI:108087	HGNC:4816	N	Y	N
Hist1h4h	HIST1H4I	histone cluster 1 H4 family member i	MGI:2448427	HGNC:4793	N	Y	N
Hist3h2ba	HIST3H2BA	histone cluster 3 H2B family member a (pseudogene)	MGI:1925553	HGNC:20515	N	Y	N
Hnrnpa0	HNRNPA0	heterogeneous nuclear ribonucleoprotein A0	MGI:1924384	HGNC:5030	N	Y	N
Hnrnpa1	HNRNPA1	heterogeneous nuclear ribonucleoprotein A1	MGI:104820	HGNC:5031	N	Y	N
Hnrnpa2b1	HNRNPA2B1	heterogeneous nuclear ribonucleoprotein A2/B1	MGI:104819	HGNC:5033	N	Y	N
Hnrnpd	HNRNPD	heterogeneous nuclear ribonucleoprotein D	MGI:101947	HGNC:5036	N	Y	N
Hnrnpu	HNRNPU	heterogeneous nuclear ribonucleoprotein U	MGI:1858195	HGNC:5048	N	Y	N
Hras	HRAS	HRas proto-oncogene, GTPase	MGI:96224	HGNC:5173	N	Y	N
Hspa1a	HSPA1A	heat shock protein family A (Hsp70) member 1A	MGI:96244	HGNC:5232	N	Y	N
Hspa4	HSPA4	heat shock protein family A (Hsp70) member 4	MGI:1342292	HGNC:5237	N	Y	N
Hspa4l	HSPA4L	heat shock protein family A (Hsp70) member 4 like	MGI:107422	HGNC:17041	N	Y	N
Hspa5	HSPA5	heat shock protein family A (Hsp70) member 5	MGI:95835	HGNC:5238	N	Y	N
Hspa9	HSPA9	heat shock protein family A (Hsp70) member 9	MGI:96245	HGNC:5244	N	Y	N
Iars2	IARS2	isoleucyl-tRNA synthetase 2, mitochondrial	MGI:1919586	HGNC:29685	N	Y	N
Icam5	ICAM5	intercellular adhesion molecule 5	MGI:109430	HGNC:5348	N	Y	N
Impa1	IMPA1	inositol monophosphatase 1	MGI:1933158	HGNC:6050	N	Y	N
Iqsec2	IQSEC2	IQ motif and Sec7 domain 2	MGI:3528396	HGNC:29059	N	Y	N
Itm2c	ITM2C	integral membrane protein 2C	MGI:1927594	HGNC:6175	N	Y	N
Kcnab2	KCNAB2	potassium voltage-gated channel subfamily A regulatory beta subunit 2	MGI:109239	HGNC:6229	N	Y	N
Kcp	KCP	kielin/chordin-like protein	MGI:2141640	HGNC:17585	N	Y	N
Kctd12	KCTD12	potassium channel tetramerization domain containing 12	MGI:2145823	HGNC:14678	N	Y	N
Kif5c	KIF5C	kinesin family member 5C	MGI:1098269	HGNC:6325	N	Y	N
Kif6	KIF6	kinesin family member 6	MGI:1098238	HGNC:21202	N	Y	N
Ldha	LDHA	lactate dehydrogenase A	MGI:96759	HGNC:6535	N	Y	N
P3h2	P3H2	prolyl 3-hydroxylase 2	MGI:2146663	HGNC:19317	N	Y	N
Lgi1	LGI1	leucine rich glioma inactivated 1	MGI:1861691	HGNC:6572	N	Y	N
Maoa	MAOA	monoamine oxidase A	MGI:96915	HGNC:6833	N	Y	N
Mapk1	MAPK1	mitogen-activated protein kinase 1	MGI:1346858	HGNC:6871	N	Y	N
Mapre1	MAPRE1	microtubule associated protein RP/EB family member 1	MGI:891995	HGNC:6890	N	Y	N
Mbp	MBP	myelin basic protein	MGI:96925	HGNC:6925	N	Y	N
Map1a	MAP1A	microtubule associated protein 1A	MGI:1306776	HGNC:6835	N	Y	N
Myl12b	MYL12B	myosin light chain 12B	MGI:107494	HGNC:29827	N	Y	N
Nap1l1	NAP1L1	nucleosome assembly protein 1 like 1	MGI:1855693	HGNC:7637	N	Y	N
Napa	NAPA	NSF attachment protein alpha	MGI:104563	HGNC:7641	N	Y	N
Ncam1	NCAM1	neural cell adhesion molecule 1	MGI:97281	HGNC:7656	N	Y	N
Ncdn	NCDN	neurochondrin	MGI:1347351	HGNC:17597	N	Y	N
Ndufa10	NDUFA10	NADH:ubiquinone oxidoreductase subunit A10	MGI:1914523	HGNC:7684	N	Y	N
Ndufa2	NDUFA2	NADH:ubiquinone oxidoreductase subunit A2	MGI:1343103	HGNC:7685	N	Y	N
Ndufs7	NDUFS7	NADH:ubiquinone oxidoreductase core subunit S7	MGI:1922656	HGNC:7714	N	Y	N
Ndufv1	NDUFV1	NADH:ubiquinone oxidoreductase core subunit V1	MGI:107851	HGNC:7716	N	Y	N
Nebl	NEBL	nebulette	MGI:1921353	HGNC:16932	N	Y	N
Nfasc	NFASC	neurofascin	MGI:104753	HGNC:29866	N	Y	N
Nlgn1	NLGN1	neuroligin 1	MGI:2179435	HGNC:14291	N	Y	N
Nop56	NOP56	NOP56 ribonucleoprotein	MGI:1914384	HGNC:15911	N	Y	N
Ofcc1	OFCC1	orofacial cleft 1 candidate 1	MGI:2658851	HGNC:21017	N	Y	N
Otub1	OTUB1	OTU deubiquitinase, ubiquitin aldehyde binding 1	MGI:2147616	HGNC:23077	N	Y	N
Ovol1	OVOL1	ovo like transcriptional repressor 1	MGI:1330290	HGNC:8525	N	Y	N
Oxr1	OXR1	oxidation resistance 1	MGI:2179326	HGNC:15822	N	Y	N
Pafah1b1	PAFAH1B1	platelet activating factor acetylhydrolase 1b regulatory subunit 1	MGI:109520	HGNC:8574	N	Y	N
Park7	PARK7	Parkinsonism associated deglycase	MGI:2135637	HGNC:16369	N	Y	N
Pde2a	PDE2A	phosphodiesterase 2A	MGI:2446107	HGNC:8777	N	Y	N
Pdia3	PDIA3	protein disulfide isomerase family A member 3	MGI:95834	HGNC:4606	N	Y	N
Pdk3	PDK3	pyruvate dehydrogenase kinase 3	MGI:2384308	HGNC:8811	N	Y	N
Pfkm	PFKM	phosphofructokinase, muscle	MGI:97548	HGNC:8877	N	Y	N
Pfn2	PFN2	profilin 2	MGI:97550	HGNC:8882	N	Y	N
Pgd	PGD	phosphogluconate dehydrogenase	MGI:97553	HGNC:8891	N	Y	N
Pgk1	PGK1	phosphoglycerate kinase 1	MGI:97555	HGNC:8896	N	Y	N
Phactr1	PHACTR1	phosphatase and actin regulator 1	MGI:2659021	HGNC:20990	N	Y	N
Phb2	PHB2	prohibitin 2	MGI:102520	HGNC:30306	N	Y	N
Phyhipl	PHYHIPL	phytanoyl-CoA 2-hydroxylase interacting protein like	MGI:1918161	HGNC:29378	N	Y	N
Pip5k1c	PIP5K1C	phosphatidylinositol-4-phosphate 5-kinase type 1 gamma	MGI:1298224	HGNC:8996	N	Y	N
Polr3b	POLR3B	RNA polymerase III subunit B	MGI:1917678	HGNC:30348	N	Y	N
Prdx1	PRDX1	peroxiredoxin 1	MGI:99523	HGNC:9352	N	Y	N
Prkar2b	PRKAR2B	protein kinase cAMP-dependent type II regulatory subunit beta	MGI:97760	HGNC:9392	N	Y	N
Prkdc	PRKDC	protein kinase, DNA-activated, catalytic polypeptide	MGI:104779	HGNC:9413	N	Y	N
Psmd2	PSMD2	proteasome 26S subunit, non-ATPase 2	MGI:1096584	HGNC:9559	N	Y	N
Ptch1	PTCH1	patched 1	MGI:105373	HGNC:9585	N	Y	N
Ptprs	PTPRS	protein tyrosine phosphatase, receptor type S	MGI:97815	HGNC:9681	N	Y	N
Pygb	PYGB	glycogen phosphorylase B	MGI:97828	HGNC:9723	N	Y	N
Rab10	RAB10	RAB10, member RAS oncogene family	MGI:105066	HGNC:9759	N	Y	N
Rab18	RAB18	RAB18, member RAS oncogene family	MGI:102790	HGNC:14244	N	Y	N
Rab21	RAB21	RAB21, member RAS oncogene family	MGI:894308	HGNC:18263	N	Y	N
Rab3c	RAB3C	RAB3C, member RAS oncogene family	MGI:1914545	HGNC:30269	N	Y	N
Rab4b	RAB4B	RAB4B, member RAS oncogene family	MGI:105071	HGNC:9782	N	Y	N
Rab5c	RAB5C	RAB5C, member RAS oncogene family	MGI:105306	HGNC:9785	N	Y	N
Rab6a	RAB6A	RAB6A, member RAS oncogene family	MGI:894313	HGNC:9786	N	Y	N
Rab7	RAB7A	RAB7A, member RAS oncogene family	MGI:105068	HGNC:9788	N	Y	N
Rac1	RAC1	ras-related C3 botulinum toxin substrate 1 (rho family, small GTP binding protein Rac1)	MGI:97845	HGNC:9801	N	Y	N
Ralb	RALB	RAS like proto-oncogene B	MGI:1927244	HGNC:9840	N	Y	N
Rap1a	RAP1A	RAP1A, member of RAS oncogene family	MGI:97852	HGNC:9855	N	Y	N
Rgs7	RGS7	regulator of G-protein signaling 7	MGI:1346089	HGNC:10003	N	Y	N
Rpa1	RPA1	replication protein A1	MGI:1915525	HGNC:10289	N	Y	N
Rpl14	RPL14	ribosomal protein L14	MGI:1914365	HGNC:10305	N	Y	N
Rpl22	RPL22	ribosomal protein L22	MGI:99262	HGNC:10315	N	Y	N
Sdha	SDHA	succinate dehydrogenase complex flavoprotein subunit A	MGI:1914195	HGNC:10680	N	Y	N
Sdhb	SDHB	succinate dehydrogenase complex iron sulfur subunit B	MGI:1914930	HGNC:10681	N	Y	N
Sdr39u1	SDR39U1	short chain dehydrogenase/reductase family 39U member 1	MGI:1916876	HGNC:20275	N	Y	N
Secisbp2	SECISBP2	SECIS binding protein 2	MGI:1922670	HGNC:30972	N	Y	N
Slc12a6	SLC12A6	solute carrier family 12 member 6	MGI:2135960	HGNC:10914	N	Y	N
Slc25a11	SLC25A11	solute carrier family 25 member 11	MGI:1915113	HGNC:10981	N	Y	N
Slc25a23	SLC25A23	solute carrier family 25 member 23	MGI:1914222	HGNC:19375	N	Y	N
Snd1	SND1	staphylococcal nuclease and tudor domain containing 1	MGI:1929266	HGNC:30646	N	Y	N
Sod2	SOD2	superoxide dismutase 2, mitochondrial	MGI:98352	HGNC:11180	N	Y	N
Spaca3	SPACA3	sperm acrosome associated 3	MGI:1922872	HGNC:16260	N	Y	N
Sptbn2	SPTBN2	spectrin beta, non-erythrocytic 2	MGI:1313261	HGNC:11276	N	Y	N
Srpk2	SRPK2	SRSF protein kinase 2	MGI:1201408	HGNC:11306	N	Y	N
Srrm2	SRRM2	serine/arginine repetitive matrix 2	MGI:1923206	HGNC:16639	N	Y	N
Stx1b	STX1B	syntaxin 1B	MGI:1930705	HGNC:18539	N	Y	N
Sucla2	SUCLA2	succinate-CoA ligase ADP-forming beta subunit	MGI:1306775	HGNC:11448	N	Y	N
Syngr1	SYNGR1	synaptogyrin 1	MGI:1328323	HGNC:11498	N	Y	N
Synj1	SYNJ1	synaptojanin 1	MGI:1354961	HGNC:11503	N	Y	N
Syp	SYP	synaptophysin	MGI:98467	HGNC:11506	N	Y	N
Taf4b	TAF4B	TATA-box binding protein associated factor 4b	MGI:2152345	HGNC:11538	N	Y	N
Tagln3	TAGLN3	transgelin 3	MGI:1926784	HGNC:29868	N	Y	N
Tanc2	TANC2	tetratricopeptide repeat, ankyrin repeat and coiled-coil containing 2	MGI:2444121	HGNC:30212	N	Y	N
Tcp1	TCP1	t-complex 1	MGI:98535	HGNC:11655	N	Y	N
Tecr	TECR	trans-2,3-enoyl-CoA reductase	MGI:1915408	HGNC:4551	N	Y	N
Timm22	TIMM22	translocase of inner mitochondrial membrane 22	MGI:1929742	HGNC:17317	N	Y	N
Tmprss13	TMPRSS13	transmembrane protease, serine 13	MGI:2682935	HGNC:29808	N	Y	N
Tmx2	TMX2	thioredoxin related transmembrane protein 2	MGI:1914208	HGNC:30739	N	Y	N
Top1	TOP1	topoisomerase (DNA) I	MGI:98788	HGNC:11986	N	Y	N
Trrap	TRRAP	transformation/transcription domain associated protein	MGI:2153272	HGNC:12347	N	Y	N
Emc2	EMC2	ER membrane protein complex subunit 2	MGI:1913986	HGNC:28963	N	Y	N
Tubal3	TUBAL3	tubulin alpha like 3	MGI:3588215	HGNC:23534	N	Y	N
Tubb2b	TUBB2B	tubulin beta 2B class IIb	MGI:1920960	HGNC:30829	N	Y	N
Usp8	USP8	ubiquitin specific peptidase 8	MGI:1934029	HGNC:12631	N	Y	N
Vapb	VAPB	VAMP associated protein B and C	MGI:1928744	HGNC:12649	N	Y	N
Wdr48	WDR48	WD repeat domain 48	MGI:1914811	HGNC:30914	N	Y	N
Ywhab	YWHAB	tyrosine 3-monooxygenase/tryptophan 5-monooxygenase activation protein beta	MGI:1891917	HGNC:12849	N	Y	N
Ywhae	YWHAE	tyrosine 3-monooxygenase/tryptophan 5-monooxygenase activation protein epsilon	MGI:894689	HGNC:12851	N	Y	N
Ywhah	YWHAH	tyrosine 3-monooxygenase/tryptophan 5-monooxygenase activation protein eta	MGI:109194	HGNC:12853	N	Y	N
Arhgap44	ARHGAP44	Rho GTPase activating protein 44	MGI:2144423	HGNC:29096	N	N	Y
Abi1	ABI1	abl interactor 1	MGI:104913	HGNC:11320	N	N	Y
Abi2	ABI2	abl interactor 2	MGI:106913	HGNC:24011	N	N	Y
Actn1	ACTN1	actinin alpha 1	MGI:2137706	HGNC:163	N	N	Y
Ankrd35	ANKRD35	ankyrin repeat domain 35	MGI:2442590	HGNC:26323	N	N	Y
App	APP	amyloid beta precursor protein	MGI:88059	HGNC:620	N	N	Y
Arhgef7	ARHGEF7	Rho guanine nucleotide exchange factor 7	MGI:1860493	HGNC:15607	N	N	Y
Atn1	ATN1	atrophin 1	MGI:104725	HGNC:3033	N	N	Y
C1qbp	C1QBP	complement C1q binding protein	MGI:1194505	HGNC:1243	N	N	Y
N4bp3	N4BP3	NEDD4 binding protein 3	MGI:2442218	HGNC:29852	N	N	Y
Ptgs2	PTGS2	prostaglandin-endoperoxide synthase 2	MGI:97798	HGNC:9605	N	N	Y
Calcoco1	CALCOCO1	calcium binding and coiled-coil domain 1	MGI:1914738	HGNC:29306	N	N	Y
Car10	CA10	carbonic anhydrase 10	MGI:1919855	HGNC:1369	N	N	Y
Cenpj	CENPJ	centromere protein J	MGI:2684927	HGNC:17272	N	N	Y
Cep72	CEP72	centrosomal protein 72	MGI:1921720	HGNC:25547	N	N	Y
Clta	CLTA	clathrin light chain A	MGI:894297	HGNC:2090	N	N	Y
Clu	CLU	clusterin	MGI:88423	HGNC:2095	N	N	Y
Cops6	COPS6	COP9 signalosome subunit 6	MGI:1349439	HGNC:21749	N	N	Y
Coq5	COQ5	coenzyme Q5, methyltransferase	MGI:1098643	HGNC:28722	N	N	Y
Creld1	CRELD1	cysteine rich with EGF like domains 1	MGI:2152539	HGNC:14630	N	N	Y
Csnk1d	CSNK1D	casein kinase 1 delta	MGI:1355272	HGNC:2452	N	N	Y
Cttn	CTTN	cortactin	MGI:99695	HGNC:3338	N	N	Y
Cyp51	CYP51A1	cytochrome P450 family 51 subfamily A member 1	MGI:106040	HGNC:2649	N	N	Y
D5Ertd579e	KIAA0232	KIAA0232	MGI:1261849	HGNC:28992	N	N	Y
Dbnl	DBNL	drebrin like	MGI:700006	HGNC:2696	N	N	Y
Dctn2	DCTN2	dynactin subunit 2	MGI:107733	HGNC:2712	N	N	Y
Ddb1	DDB1	damage specific DNA binding protein 1	MGI:1202384	HGNC:2717	N	N	Y
Dlgap1	DLGAP1	DLG associated protein 1	MGI:1346065	HGNC:2905	N	N	Y
Dlgap2	DLGAP2	DLG associated protein 2	MGI:2443181	HGNC:2906	N	N	Y
Dlgap4	DLGAP4	DLG associated protein 4	MGI:2138865	HGNC:24476	N	N	Y
Dnm2	DNM2	dynamin 2	MGI:109547	HGNC:2974	N	N	Y
Efemp1	EFEMP1	EGF containing fibulin like extracellular matrix protein 1	MGI:1339998	HGNC:3218	N	N	Y
Efemp2	EFEMP2	EGF containing fibulin like extracellular matrix protein 2	MGI:1891209	HGNC:3219	N	N	Y
Eid1	EID1	EP300 interacting inhibitor of differentiation 1	MGI:1889651	HGNC:1191	N	N	Y
Elavl1	ELAVL1	ELAV like RNA binding protein 1	MGI:1100851	HGNC:3312	N	N	Y
Eri3	ERI3	ERI1 exoribonuclease family member 3	MGI:2153887	HGNC:17276	N	N	Y
Fam13a	FAM13A	family with sequence similarity 13 member A	MGI:1889842	HGNC:19367	N	N	Y
Fam92a	FAM92A	family with sequence similarity 92 member A	MGI:1915349	HGNC:30452	N	N	Y
Fbxo7	FBXO7	F-box protein 7	MGI:1917004	HGNC:13586	N	N	Y
Frs3	FRS3	fibroblast growth factor receptor substrate 3	MGI:2135965	HGNC:16970	N	N	Y
Fryl	FRYL	FRY like transcription coactivator	MGI:1919563	HGNC:29127	N	N	Y
Gapdh	GAPDH	glyceraldehyde-3-phosphate dehydrogenase	MGI:95640	HGNC:4141	N	N	Y
Lrrc73	LRRC73	leucine rich repeat containing 73	MGI:2684934	HGNC:21375	N	N	Y
Got1	GOT1	glutamic-oxaloacetic transaminase 1	MGI:95791	HGNC:4432	N	N	Y
Gpr162	GPR162	G protein-coupled receptor 162	MGI:1315214	HGNC:16693	N	N	Y
Gps1	GPS1	G protein pathway suppressor 1	MGI:2384801	HGNC:4549	N	N	Y
Grn	GRN	granulin precursor	MGI:95832	HGNC:4601	N	N	Y
Hagh	HAGH	hydroxyacylglutathione hydrolase	MGI:95745	HGNC:4805	N	N	Y
Hecw1	HECW1	HECT, C2 and WW domain containing E3 ubiquitin protein ligase 1	MGI:2444115	HGNC:22195	N	N	Y
Hgs	HGS	hepatocyte growth factor-regulated tyrosine kinase substrate	MGI:104681	HGNC:4897	N	N	Y
Ica1	ICA1	islet cell autoantigen 1	MGI:96391	HGNC:5343	N	N	Y
Igsf9	IGSF9	immunoglobulin superfamily member 9	MGI:2135283	HGNC:18132	N	N	Y
Itgbl1	ITGBL1	integrin subunit beta like 1	MGI:2443439	HGNC:6164	N	N	Y
Itsn1	ITSN1	intersectin 1	MGI:1338069	HGNC:6183	N	N	Y
Jag2	JAG2	jagged 2	MGI:1098270	HGNC:6189	N	N	Y
Khdrbs1	KHDRBS1	KH RNA binding domain containing, signal transduction associated 1	MGI:893579	HGNC:18116	N	N	Y
Khdrbs3	KHDRBS3	KH RNA binding domain containing, signal transduction associated 3	MGI:1313312	HGNC:18117	N	N	Y
Lingo1	LINGO1	leucine rich repeat and Ig domain containing 1	MGI:1915522	HGNC:21205	N	N	Y
Ltbp3	LTBP3	latent transforming growth factor beta binding protein 3	MGI:1101355	HGNC:6716	N	N	Y
Ltbp4	LTBP4	latent transforming growth factor beta binding protein 4	MGI:1321395	HGNC:6717	N	N	Y
Lzts2	LZTS2	leucine zipper tumor suppressor 2	MGI:2385095	HGNC:29381	N	N	Y
Mbip	MBIP	MAP3K12 binding inhibitory protein 1	MGI:1918320	HGNC:20427	N	N	Y
Mboat7	MBOAT7	membrane bound O-acyltransferase domain containing 7	MGI:1924832	HGNC:15505	N	N	Y
Mcrs1	MCRS1	microspherule protein 1	MGI:1858420	HGNC:6960	N	N	Y
Mdh2	MDH2	malate dehydrogenase 2	MGI:97050	HGNC:6971	N	N	Y
Megf10	MEGF10	multiple EGF like domains 10	MGI:2685177	HGNC:29634	N	N	Y
Megf11	MEGF11	multiple EGF like domains 11	MGI:1920951	HGNC:29635	N	N	Y
Megf6	MEGF6	multiple EGF like domains 6	MGI:1919351	HGNC:3232	N	N	Y
Myo5b	MYO5B	myosin VB	MGI:106598	HGNC:7603	N	N	Y
Nlrp3	NLRP3	NLR family pyrin domain containing 3	MGI:2653833	HGNC:16400	N	N	Y
Nckipsd	NCKIPSD	NCK interacting protein with SH3 domain	MGI:1931834	HGNC:15486	N	N	Y
Nefl	NEFL	neurofilament light	MGI:97313	HGNC:7739	N	N	Y
Nell2	NELL2	neural EGFL like 2	MGI:1858510	HGNC:7751	N	N	Y
Ngrn	NGRN	neugrin, neurite outgrowth associated	MGI:1933212	HGNC:18077	N	N	Y
Notch1	NOTCH1	notch 1	MGI:97363	HGNC:7881	N	N	Y
Notch2	NOTCH2	notch 2	MGI:97364	HGNC:7882	N	N	Y
Notch3	NOTCH3	notch 3	MGI:99460	HGNC:7883	N	N	Y
Nr1d1	NR1D1	nuclear receptor subfamily 1 group D member 1	MGI:2444210	HGNC:7962	N	N	Y
Nrbf2	NRBF2	nuclear receptor binding factor 2	MGI:1354950	HGNC:19692	N	N	Y
Phf12	PHF12	PHD finger protein 12	MGI:1924057	HGNC:20816	N	N	Y
Phldb1	PHLDB1	pleckstrin homology like domain family B member 1	MGI:2143230	HGNC:23697	N	N	Y
Pick1	PICK1	protein interacting with PRKCA 1	MGI:894645	HGNC:9394	N	N	Y
Plekha4	PLEKHA4	pleckstrin homology domain containing A4	MGI:1916467	HGNC:14339	N	N	Y
Pphln1	PPHLN1	periphilin 1	MGI:1917029	HGNC:19369	N	N	Y
Ppp1r13l	PPP1R13L	protein phosphatase 1 regulatory subunit 13 like	MGI:3525053	HGNC:18838	N	N	Y
Ppp1r9b	PPP1R9B	protein phosphatase 1 regulatory subunit 9B	MGI:2387581	HGNC:9298	N	N	Y
Prmt2	PRMT2	protein arginine methyltransferase 2	MGI:1316652	HGNC:5186	N	N	Y
Lzts3	LZTS3	leucine zipper tumor suppressor family member 3	MGI:2656976	HGNC:30139	N	N	Y
Psmd4	PSMD4	proteasome 26S subunit, non-ATPase 4	MGI:1201670	HGNC:9561	N	N	Y
Qsox1	QSOX1	quiescin sulfhydryl oxidase 1	MGI:1330818	HGNC:9756	N	N	Y
Rbm5	RBM5	RNA binding motif protein 5	MGI:1933204	HGNC:9902	N	N	Y
Rnmtl1	MRM3	mitochondrial rRNA methyltransferase 3	MGI:1914640	HGNC:18485	N	N	Y
Rpl3	RPL3	ribosomal protein L3	MGI:1351605	HGNC:10332	N	N	Y
Rtn3	RTN3	reticulon 3	MGI:1339970	HGNC:10469	N	N	Y
Rundc3a	RUNDC3A	RUN domain containing 3A	MGI:1858752	HGNC:16984	N	N	Y
Scyl3	SCYL3	SCY1 like pseudokinase 3	MGI:1921385	HGNC:19285	N	N	Y
Setd2	SETD2	SET domain containing 2	MGI:1918177	HGNC:18420	N	N	Y
Srsf9	SRSF9	serine and arginine rich splicing factor 9	MGI:104896	HGNC:10791	N	N	Y
Sh3gl3	SH3GL3	SH3 domain containing GRB2 like 3, endophilin A3	MGI:700011	HGNC:10832	N	N	Y
Sharpin	SHARPIN	SHANK associated RH domain interactor	MGI:1913331	HGNC:25321	N	N	Y
Sipa1	SIPA1	signal-induced proliferation-associated 1	MGI:107576	HGNC:10885	N	N	Y
Slc48a1	SLC48A1	solute carrier family 48 member 1	MGI:1914989	HGNC:26035	N	N	Y
Snrpn	SNRPN	small nuclear ribonucleoprotein polypeptide N	MGI:98347	HGNC:11164	N	N	Y
Sorbs2	SORBS2	sorbin and SH3 domain containing 2	MGI:1924574	HGNC:24098	N	N	Y
Sorbs3	SORBS3	sorbin and SH3 domain containing 3	MGI:700013	HGNC:30907	N	N	Y
Spag5	SPAG5	sperm associated antigen 5	MGI:1927470	HGNC:13452	N	N	Y
Stk32c	STK32C	serine/threonine kinase 32C	MGI:2385336	HGNC:21332	N	N	Y
Syngap1	SYNGAP1	synaptic Ras GTPase activating protein 1	MGI:3039785	HGNC:11497	N	N	Y
Syt5	SYT5	synaptotagmin 5	MGI:1926368	HGNC:11513	N	N	Y
Tcf25	TCF25	transcription factor 25	MGI:1914105	HGNC:29181	N	N	Y
Tdrd7	TDRD7	tudor domain containing 7	MGI:2140279	HGNC:30831	N	N	Y
Tfip11	TFIP11	tuftelin interacting protein 11	MGI:1930075	HGNC:17165	N	N	Y
Thrap3	THRAP3	thyroid hormone receptor associated protein 3	MGI:2442637	HGNC:22964	N	N	Y
Tmem14c	TMEM14C	transmembrane protein 14C	MGI:1913404	HGNC:20952	N	N	Y
Tnip2	TNIP2	TNFAIP3 interacting protein 2	MGI:2386643	HGNC:19118	N	N	Y
Traf3	TRAF3	TNF receptor associated factor 3	MGI:108041	HGNC:12033	N	N	Y
Trim27	TRIM27	tripartite motif containing 27	MGI:97904	HGNC:9975	N	N	Y
Trim9	TRIM9	tripartite motif containing 9	MGI:2137354	HGNC:16288	N	N	Y
Trip10	TRIP10	thyroid hormone receptor interactor 10	MGI:2146901	HGNC:12304	N	N	Y
Tsg101	TSG101	tumor susceptibility 101	MGI:106581	HGNC:15971	N	N	Y
Tuba1c	TUBA1C	tubulin alpha 1c	MGI:1095409	HGNC:20768	N	N	Y
Uchl1	UCHL1	ubiquitin C-terminal hydrolase L1	MGI:103149	HGNC:12513	N	N	Y
Vim	VIM	vimentin	MGI:98932	HGNC:12692	N	N	Y
Vps18	VPS18	VPS18, CORVET/HOPS core subunit	MGI:2443626	HGNC:15972	N	N	Y
Wwp1	WWP1	WW domain containing E3 ubiquitin protein ligase 1	MGI:1861728	HGNC:17004	N	N	Y
Zcchc2	ZCCHC2	zinc finger CCHC-type containing 2	MGI:2444114	HGNC:22916	N	N	Y

## Sheet: Table_S2
Supplementary Table 2. GO and KEGG pathway analysis of mPFC-specific Shank3 interactome
Category	Term	Count	%	PValue	Genes	List Total	Pop Hits	Pop Total	Fold Enrichment	Bonferroni	Benjamini	FDR
GOTERM_BP_DIRECT	GO:0006094~gluconeogenesis	7	4.32099	1.96474e-05	ALDOA, GOT2, SLC25A12, PGAM1, SLC25A1, MDH1, ENO1	158	28	7502	11.8703	0.0218802	0.0218802	0.031507
GOTERM_BP_DIRECT	GO:0034220~ion transmembrane transport	10	6.17284	0.000534797	ATP6V1C1, ATP6V1A, ATP2B2, ATP2B4, ATP1B2, LASP1, DLG4, ATP6V1H, SFXN1, SFXN5	158	112	7502	4.23938	0.452473	0.260049	0.8543
GOTERM_BP_DIRECT	GO:0015991~ATP hydrolysis coupled proton transport	5	3.08642	0.000836846	ATP6V1C1, ATP6V1A, ATP5B, ATP6V1H, ATP5A1	158	21	7502	11.305	0.610419	0.269647	1.33377
GOTERM_BP_DIRECT	GO:0046034~ATP metabolic process	5	3.08642	0.00119847	ATP6V1A, VCP, ATP5B, NDUFS1, HSPA8	158	23	7502	10.322	0.740833	0.286499	1.90495
GOTERM_BP_DIRECT	GO:0006754~ATP biosynthetic process	5	3.08642	0.00141496	ALDOA, PKM, ATP5B, ATP5A1, ATP5H	158	24	7502	9.89188	0.796963	0.273033	2.24541
GOTERM_BP_DIRECT	GO:0051289~protein homotetramerization	6	3.7037	0.00211691	ALDOA, ALDH5A1, GLS, ATPIF1, EVL, ACADL	158	44	7502	6.47468	0.908018	0.328133	3.34172
GOTERM_BP_DIRECT	GO:0006090~pyruvate metabolic process	4	2.46914	0.00492858	ME1, LDHB, SLC16A1, DLD	158	17	7502	11.172	0.996164	0.548309	7.61846
GOTERM_BP_DIRECT	GO:0061621~canonical glycolysis	4	2.46914	0.00582443	ALDOA, PKM, PGAM1, ENO1	158	18	7502	10.5513	0.998609	0.56053	8.9434
GOTERM_BP_DIRECT	GO:0006457~protein folding	9	5.55556	0.00605818	FKBP8, GNAO1, GNB2, GNB1, PDIA6, CCT6A, CALR, DNAJA3, HSPA8	158	131	7502	3.26205	0.998932	0.532451	9.28617
GOTERM_BP_DIRECT	GO:0007223~Wnt signaling pathway, calcium modulating pathway	4	2.46914	0.00906791	GNAO1, GNB1, PPP3CB, PLCB1	158	21	7502	9.044	0.999965	0.641456	13.5929
GOTERM_MF_DIRECT	GO:0016887~ATPase activity	12	7.40741	2.84058e-05	ACTC1, DDX3X, MACF1, VCP, ATP5B, ATP6V1H, ATP5A1, HSPD1, DYNC1H1, ATP5H, NSF, HSPA8	160	115	7525	4.90761	0.010933	0.010933	0.0394228
GOTERM_MF_DIRECT	GO:0005516~calmodulin binding	11	6.79012	0.000356852	ATP2B2, SYT1, ATP2B4, CAMK4, PPP3CB, CAMK2D, ATPIF1, CAMK2B, PLCB1, GAP43, SPTAN1	160	128	7525	4.04175	0.129011	0.0667323	0.494209
GOTERM_MF_DIRECT	GO:0046961~proton-transporting ATPase activity, rotational mechanism	5	3.08642	0.000466056	ATP6V1C1, ATP6V1A, ATP5B, ATP6V1H, ATP5A1	160	18	7525	13.0642	0.165069	0.0583628	0.644993
GOTERM_MF_DIRECT	GO:0003924~GTPase activity	13	8.02469	0.000495721	GNA14, RAB3B, GNAO1, OPA1, DDX3X, GNB2, GNAQ, GNB1, ATL1, ARF4, RAB14, RHOA, TUBA4A	160	184	7525	3.32286	0.174604	0.0468404	0.685917
GOTERM_MF_DIRECT	GO:0051287~NAD binding	6	3.7037	0.000670406	ME1, LDHB, DLD, NDUFS2, HADHA, MDH1	160	34	7525	8.29963	0.228589	0.0505826	0.926581
GOTERM_MF_DIRECT	GO:0005515~protein binding	119	73.4568	0.00406793	SYT1, LDHB, GNA14, RPL17, ATP1B2, PGAM1, TOMM70, MRPS31, ATP2B2, ATP2B4, SLC4A4, IKBKAP, OPA1, BAIAP2, MARK3, THY1, JUP, PODXL2, LETM1, KRT16, KRT14, RPS15, RAB14, TUBA4A, BIN1, SEPT8, ACAA1, MDH1, ALDOA, HSD17B10, SNAP91, CALR, HADHA, HNRNPA3, DDX3X, MACF1, CLASP2, DNAJA3, IQSEC1, ADAM23, DDX1, EVL, SHANK1, HIST2H3C, RPS7, CORO1C, GGT7, VCP, UBA1, LASP1, FAAH, GLS, ARF4, PRKAR1A, H3F3A, HABP4, H…	160	4827	7525	1.15946	0.793509	0.231194	5.5011
GOTERM_MF_DIRECT	GO:0005200~structural constituent of cytoskeleton	7	4.32099	0.0055802	ACTB, ACTA1, TLN2, KRT16, KRT14, TUBA4A, SPTAN1	160	77	7525	4.27557	0.885317	0.26609	7.47355
GOTERM_MF_DIRECT	GO:0035255~ionotropic glutamate receptor binding	4	2.46914	0.00699512	DLG4, SHANK1, DLG2, NSF	160	19	7525	9.90132	0.933903	0.287929	9.28436
GOTERM_MF_DIRECT	GO:0032403~protein complex binding	9	5.55556	0.0102431	UQCRC2, GNB2, AP2A1, GNB1, NDUFA9, DLG4, SHANK1, NSF, HADHA	160	142	7525	2.98085	0.981399	0.357715	13.3174
GOTERM_MF_DIRECT	GO:0003857~3-hydroxyacyl-CoA dehydrogenase activity	3	1.85185	0.0114262	HSD17B10, HADH, HADHA	160	8	7525	17.6367	0.988291	0.359009	14.7447
GOTERM_CC_DIRECT	GO:0043209~myelin sheath	29	17.9012	2.7488e-20	UQCRC2, LDHB, ATP5B, PGAM1, CLTC, CKB, GOT2, PKM, PLCB1, NSF, HSPA8, NDUFS1, ACTB, GDI1, GDI2, GNAO1, STXBP1, THY1, SLC25A12, ATP6V1A, YWHAG, VCP, GNB2, GNB1, DLD, HSPD1, ATP5A1, SEPT8, MDH1	162	142	7794	9.82551	8.57624e-18	8.57624e-18	3.69518e-17
GOTERM_CC_DIRECT	GO:0070062~extracellular exosome	81	50	9.25213e-14	UQCRC2, LDHB, GNA14, GDA, ATP5B, PGAM1, PRDX5, PDIA6, PRDX2, CLTC, TOMM70, CKB, GOT2, PKM, ATP2B2, SLC16A1, GSTM3, RHOA, SLC25A1, CAP1, PLCB1, DYNC1H1, SLC4A4, ATP5H, NSF, PPP2R1A, ALDH6A1, ACTA1, BAIAP2, SARS, SLC3A2, PI4KA, STXBP1, ATP6V1H, CCT6A, MARK3, THY1, JUP, ATP6V1C1, ATP6V1A, GNB2, GNAQ, CAMK4, KRT16, GNB1, KRT14, RAB14, ABAT, TUBA4A, CAND1, CTSB, MDH1, ALDOA, KRT6C, ENPP6, RAB3B, CALR,…	162	1800	7794	2.165	2.88543e-11	1.44271e-11	1.24323e-10
GOTERM_CC_DIRECT	GO:0005739~mitochondrion	48	29.6296	8.8991e-09	UQCRC2, ME1, HSD17B10, LDHB, ATP5B, PRDX5, SFXN1, CLTC, TOMM70, MRPS31, HADHA, CKB, PKM, GOT2, SLC16A1, NDUFS4, OXCT1, HADH, NDUFS2, ATP5H, DNAJA3, NDUFS1, PPP2R1A, ALDH6A1, OPA1, ALDH5A1, NDUFA9, MICU3, CS, RMDN3, STXBP1, ACADL, SLC25A12, ATP6V1A, SCCPDH, YWHAG, LETM1, MRPL28, UBA1, GLS, DLD, YWHAQ, ABAT, ATPIF1, CTSB, ATP5A1, HSPD1, MDH1	162	971	7794	2.3783	2.77652e-06	9.25506e-07	1.1963e-05
GOTERM_CC_DIRECT	GO:0005759~mitochondrial matrix	19	11.7284	8.49365e-06	HSD17B10, ALDH6A1, ALDH5A1, NDUFA9, ATP5B, CS, PRDX5, ACADL, GOT2, OXCT1, GLS, DLD, ABAT, ATP5A1, HSPD1, HADH, NDUFS2, DNAJA3, NDUFS1	162	266	7794	3.43651	0.00264652	0.000662288	0.0114173
GOTERM_CC_DIRECT	GO:0005886~plasma membrane	60	37.037	8.52332e-06	GNA14, SYT1, ATP1B2, KCNAB1, TLN2, ATP5B, GABBR1, PDIA6, NBEA, CLTC, PKM, GOT2, ATP2B2, SLC16A1, ATP2B4, RHOA, DLG4, CAP1, SLC4A4, DLG2, NSF, BAIAP2, STXBP1, PI4KA, SLC3A2, ATP6V1H, NRXN1, MARK3, THY1, ATP6V1C1, JUP, ATP6V1A, GNAQ, GNB2, GNB1, RAB14, GAP43, ME1, HSD17B10, ENPP6, RAB3B, SNAP91, GPM6B, MACF1, PPP3CB, CAMK2D, CAMK2B, CLASP2, HSPA8, ENO1, ACTB, GNAO1, ADAM23, ACLY, SHANK1, AP2A1, CAC…	162	1690	7794	1.70809	0.00265575	0.000531716	0.0114572
GOTERM_CC_DIRECT	GO:0005925~focal adhesion	21	12.963	1.1346e-05	ACTB, GDI2, ACTC1, TLN2, PI4KA, EVL, CALR, CLTC, RPS7, THY1, JUP, CORO1C, YWHAG, GNB2, LASP1, RPS15, RHOA, YWHAQ, CLASP2, CAP1, HSPA8	162	326	7794	3.09918	0.00353371	0.00058982	0.0152512
GOTERM_CC_DIRECT	GO:0016020~membrane	54	33.3333	2.73957e-05	LDHB, ATP5B, PGAM1, CLTC, TOMM70, CDS2, SLC16A1, ATP2B4, DYNC1H1, DLG2, NDUFS1, AGPAT1, PPP2R1A, OPA1, PI4KA, SLC3A2, SCCPDH, GNAQ, GNB2, GNB1, RPS15, CPSF6, CAND1, BIN1, ACAA1, ALDOA, FKBP8, SFXN1, CALR, SFXN5, CAMK2D, CLASP2, HSPA8, IQSEC1, ENO1, ACTB, NGEF, ACTC1, GDI2, NCEH1, DDX1, ACLY, EVL, REEP2, SHANK1, RPS7, YWHAG, AP2A1, PRKAR1A, ARF4, YWHAQ, HSPD1, ATP5A1, SPTAN1	162	1510	7794	1.72053	0.00851115	0.00122034	0.0368215
GOTERM_CC_DIRECT	GO:0031012~extracellular matrix	13	8.02469	0.000217347	ATP5B, CCT6A, CALR, CLTC, HADHA, RPS7, JUP, PKM, ARF4, HSPD1, ATP5A1, DYNC1H1, HSPA8	162	172	7794	3.6363	0.065571	0.00844163	0.291783
GOTERM_CC_DIRECT	GO:0005743~mitochondrial inner membrane	19	11.7284	0.000339113	UQCRC2, OPA1, ATP5B, SFXN1, MRPS31, HADHA, SFXN5, CDS2, SLC25A12, GOT2, LETM1, NDUFS4, MRPL28, SLC25A1, HSPD1, ATP5A1, HADH, ATP5H, SLC25A18	162	353	7794	2.58955	0.100415	0.0116891	0.454907
GOTERM_CC_DIRECT	GO:0005829~cytosol	69	42.5926	0.00075059	LDHB, RPL17, GDA, AP1B1, KCNAB1, PGAM1, PRDX5, PRDX2, NBEA, CLTC, CKB, PKM, GSTM3, RHOA, PLCB1, DYNC1H1, NSF, PPP2R1A, ACTA1, BAIAP2, SARS, PI4KA, STXBP1, ATP6V1H, CCT6A, MARK3, THY1, JUP, ATP6V1C1, ATP6V1A, GNB2, CAMK4, GNB1, KRT14, RPS15, RAB14, TUBA4A, MDH1, ALDOA, ME1, RAB3B, CALR, PPP3CB, CAMK2D, CAMK2B, CLASP2, DNAJA3, HSPA8, ENO1, ACTB, GDI1, NGEF, GDI2, ACTC1, DPYSL5, EVL, ACLY, RPS7, YWH…	162	2358	7794	1.40783	0.208853	0.0231549	1.00431
KEGG_PATHWAY	hsa00280:Valine, leucine and isoleucine degradation	8	4.93827	0.00031512	HSD17B10, ALDH6A1, OXCT1, DLD, ABAT, HADH, HADHA, ACAA1	109	44	3522	5.8749	0.0545556	0.0545556	0.386736
KEGG_PATHWAY	hsa01200:Carbon metabolism	11	6.79012	0.000463468	ALDOA, GOT2, PKM, ME1, ALDH6A1, DLD, CS, PGAM1, HADHA, MDH1, ENO1	109	93	3522	3.82184	0.0792036	0.0404187	0.568321
KEGG_PATHWAY	hsa04721:Synaptic vesicle cycle	8	4.93827	0.000898929	ATP6V1C1, ATP6V1A, SYT1, AP2A1, STXBP1, ATP6V1H, CLTC, NSF	109	52	3522	4.97107	0.147926	0.0519618	1.0996
KEGG_PATHWAY	hsa00190:Oxidative phosphorylation	11	6.79012	0.0011288	UQCRC2, ATP6V1C1, ATP6V1A, NDUFS4, NDUFA9, ATP5B, ATP6V1H, ATP5A1, NDUFS2, ATP5H, NDUFS1	109	104	3522	3.41761	0.182121	0.0490179	1.37899
KEGG_PATHWAY	hsa05016:Huntington's disease	13	8.02469	0.00130096	UQCRC2, NDUFA9, ATP5B, CLTC, NDUFS4, GNAQ, AP2A1, DLG4, ATP5A1, PLCB1, ATP5H, NDUFS2, NDUFS1	109	144	3522	2.91705	0.206833	0.0452869	1.58777
KEGG_PATHWAY	hsa01130:Biosynthesis of antibiotics	14	8.64198	0.00171021	ALDOA, HSD17B10, LDHB, CS, PGAM1, ACLY, HADHA, PKM, GOT2, DLD, HADH, ACAA1, ENO1, MDH1	109	169	3522	2.67673	0.262639	0.049512	2.08243
KEGG_PATHWAY	hsa01100:Metabolic pathways	38	23.4568	0.00183367	ALDOA, ME1, UQCRC2, HSD17B10, LDHB, GDA, ATP5B, PGAM1, HADHA, CKB, GOT2, CDS2, PKM, NDUFS4, HADH, PLCB1, NDUFS2, ATP5H, NDUFS1, AGPAT1, ENO1, ALDH6A1, ALDH5A1, NDUFA9, CS, PI4KA, ATP6V1H, ACLY, ACADL, ATP6V1C1, ATP6V1A, GGT7, GLS, DLD, ABAT, ATP5A1, MDH1, ACAA1	109	771	3522	1.59255	0.278694	0.045598	2.2312
KEGG_PATHWAY	hsa05010:Alzheimer's disease	12	7.40741	0.00184105	UQCRC2, HSD17B10, NDUFS4, GNAQ, NDUFA9, ATP5B, PPP3CB, ATP5A1, PLCB1, NDUFS2, ATP5H, NDUFS1	109	130	3522	2.98264	0.279644	0.040172	2.2401
KEGG_PATHWAY	hsa04020:Calcium signaling pathway	10	6.17284	0.00222746	GNA14, ATP2B2, ATP2B4, CAMK4, GNAQ, PPP3CB, CAMK2D, CACNA1E, CAMK2B, PLCB1	109	95	3522	3.40126	0.327618	0.0431448	2.70436
KEGG_PATHWAY	hsa04922:Glucagon signaling pathway	8	4.93827	0.00256875	PKM, LDHB, GNAQ, PPP3CB, PGAM1, CAMK2D, CAMK2B, PLCB1	109	62	3522	4.16928	0.367343	0.0447504	3.11274

## Sheet: Table_S3
Supplementary Table 3. GO and KEGG pathway analysis of HP+STR-specific Shank3 interactome
Category	Term	Count	%	PValue	Genes	List Total	Pop Hits	Pop Total	Fold Enrichment	Bonferroni	Benjamini	FDR
GOTERM_BP_DIRECT	GO:0034314~Arp2/3 complex-mediated actin nucleation	6	2.88462	1.38531e-05	ARPC1A, ACTR2, ACTR3B, ARPC2, ARPC5L, ARPC5	201	13	7502	17.2262	0.0206197	0.0206197	0.0230224
GOTERM_BP_DIRECT	GO:0050821~protein stabilization	12	5.76923	3.66222e-05	CCT7, PFN2, ATP1B1, GTPBP4, TCP1, ANK2, PHB2, CCT8, HSPA1A, CCT3, FLNA, PARK7	201	94	7502	4.76469	0.0535913	0.0271646	0.0608513
GOTERM_BP_DIRECT	GO:0021762~substantia nigra development	8	3.84615	3.72989e-05	CDC42, LDHA, YWHAH, ATP5F1, HSPA5, YWHAE, SIRT2, MBP	201	36	7502	8.29409	0.0545541	0.0185258	0.0619754
GOTERM_BP_DIRECT	GO:0098609~cell-cell adhesion	18	8.65385	0.00017569	LDHA, USP8, RPL14, VAPB, FSCN1, YWHAB, HSPA1A, PRDX1, YWHAE, PARK7, EFHD2, SND1, CCT8, SPTBN2, HSPA5, NOP56, MAPRE1, RAB10	201	236	7502	2.8467	0.232227	0.0639301	0.291609
GOTERM_BP_DIRECT	GO:0007411~axon guidance	11	5.28846	0.000263368	NCAM1, MAPK1, HRAS, EZR, CRMP1, ANK3, KIF5C, RAC1, NFASC, SPTBN2, LGI1	201	98	7502	4.18936	0.327099	0.076174	0.436837
GOTERM_BP_DIRECT	GO:0048013~ephrin receptor signaling pathway	9	4.32692	0.000415787	ARPC1A, CDC42, ACTR2, HRAS, ARPC2, GRIN1, RAC1, ARPC5, AP2M1	201	68	7502	4.93986	0.464992	0.0989961	0.688829
GOTERM_BP_DIRECT	GO:0032212~positive regulation of telomere maintenance via telomerase	6	2.88462	0.000533693	CCT7, MAPK1, TCP1, CCT8, CCT3, HNRNPA1	201	26	7502	8.61309	0.551967	0.108365	0.883347
GOTERM_BP_DIRECT	GO:0006605~protein targeting	6	2.88462	0.00090292	HOMER3, AKAP5, NLGN1, YWHAB, SYNGR1, YWHAE	201	29	7502	7.72208	0.742981	0.156188	1.49018
GOTERM_BP_DIRECT	GO:1904871~positive regulation of protein localization to Cajal body	4	1.92308	0.000946839	CCT7, TCP1, CCT8, CCT3	201	8	7502	18.6617	0.759424	0.146408	1.56213
GOTERM_BP_DIRECT	GO:0055114~oxidation-reduction process	20	9.61538	0.00123272	CYB5R3, GPD2, CTBP1, LDHA, SDR39U1, KCNAB2, PDIA3, MAOA, PGD, NDUFA10, TECR, PRDX1, SOD2, P3H2, NDUFS7, SDHA, CBR1, AKR1A1, BDH1, OXR1	201	330	7502	2.26202	0.843572	0.169324	2.02927
GOTERM_MF_DIRECT	GO:0003924~GTPase activity	20	9.61538	3.56564e-07	GNAZ, RAB7A, EEF1A1, GTPBP4, HRAS, RAB3C, TUBB2B, RAB5C, GNA11, EEF1A2, ARF6, CDC42, RAB18, RAC1, TUBAL3, RALB, RAP1A, RAB6A, RAB10, RAB21	201	184	7525	4.06933	0.00015545	0.00015545	0.00050357
GOTERM_MF_DIRECT	GO:0005525~GTP binding	21	10.0962	1.44721e-05	GNAZ, RAB7A, EEF1A1, GTPBP4, HRAS, RAB3C, TUBB2B, RAB5C, GNA11, EEF1A2, RAB4B, ARF6, CDC42, RAB18, RAC1, TUBAL3, RALB, RAP1A, RAB6A, RAB10, RAB21	201	257	7525	3.05912	0.00629002	0.00314997	0.0204369
GOTERM_MF_DIRECT	GO:0098641~cadherin binding involved in cell-cell adhesion	20	9.61538	4.41088e-05	LDHA, USP8, RPL14, VAPB, FSCN1, YWHAB, HSPA1A, PRDX1, YWHAE, FLNA, PARK7, EFHD2, EZR, SND1, CCT8, SPTBN2, HSPA5, NOP56, MAPRE1, RAB10	201	255	7525	2.9363	0.0190481	0.00639011	0.0622763
GOTERM_MF_DIRECT	GO:0051015~actin filament binding	12	5.76923	0.000118276	ARPC1A, ACTR2, EZR, ACTN4, ARPC2, ARPC5L, FSCN1, ACTN2, ARPC5, FLNA, DSTN, NEBL	201	107	7525	4.19863	0.050264	0.01281	0.16691
GOTERM_MF_DIRECT	GO:0019904~protein domain specific binding	13	6.25	0.000288974	PRKAR2B, CTBP1, EZR, YWHAH, HOMER3, NFASC, YWHAB, ACTN2, RAB6A, HSPA5, HIST1H4I, STX1B, YWHAE	201	138	7525	3.52675	0.118395	0.0248872	0.407341
GOTERM_MF_DIRECT	GO:0044325~ion channel binding	9	4.32692	0.00103049	YWHAH, ANK2, ACTN4, ANK3, ACTN2, FGF12, YWHAE, FLNA, AP2M1	201	78	7525	4.31975	0.362068	0.0721829	1.44555
GOTERM_MF_DIRECT	GO:0051082~unfolded protein binding	9	4.32692	0.00121768	CCT7, TCP1, CCT8, HSPA1A, HSPA5, CCT3, CANX, HSPA9, DNAJA2	201	80	7525	4.21175	0.412119	0.073082	1.70604
GOTERM_MF_DIRECT	GO:0016491~oxidoreductase activity	11	5.28846	0.00128475	SDHA, CYB5R3, SDHB, SDR39U1, AKR1A1, ALDH1B1, MAOA, TECR, BDH1, PRDX1, OXR1	201	120	7525	3.4318	0.429082	0.0676657	1.79922
GOTERM_MF_DIRECT	GO:0005524~ATP binding	40	19.2308	0.00237625	ABCF1, ATP1B1, FIGNL1, ACTR3B, PRKDC, PIP5K1C, HSPA1A, IARS2, CCT3, DNAH8, ITM2C, ACSBG1, CAMKV, ACTR2, DDX17, KIF6, DDX3Y, HSPA4, ABCD4, HSPA5, SUCLA2, DNAJA2, HSPA9, SRPK2, TCP1, PDK3, AK1, KIF5C, PFKM, HNRNPU, ABCB5, CCT7, MAPK1, ATP2A2, EIF4A2, ATP2A1, CCT8, HARS, HSPA4L, PGK1	201	932	7525	1.60677	0.645582	0.108859	3.30412
GOTERM_MF_DIRECT	GO:0016887~ATPase activity	10	4.80769	0.00342067	ABCF1, ATP1B1, KIF6, EIF4A2, ATP5F1, ABCD4, HSPA1A, HSPA5, DNAH8, ABCB5	201	115	7525	3.25546	0.77552	0.138773	4.72403
GOTERM_CC_DIRECT	GO:0043209~myelin sheath	27	12.9808	2.11796e-15	ATP1B1, PDIA3, CNRIP1, NAPA, ARF6, CCT3, TAGLN3, CANX, PRDX1, CDC42, EZR, ALB, ENO2, HSPA5, SUCLA2, HSPA9, TCP1, EEF1A2, FSCN1, NFASC, ATP5F1, NDUFA10, SIRT2, SOD2, SDHA, CNTN1, RAP1A	205	142	7794	7.22906	7.29861e-13	7.29861e-13	2.87548e-12
GOTERM_CC_DIRECT	GO:0070062~extracellular exosome	93	44.7115	1.86295e-12	GNAZ, CYB5R3, ATP1B1, LDHA, IMPA1, PDIA3, RPL14, FIGNL1, RAB5C, GNA11, PGD, CCT3, PRDX1, CANX, DSTN, CDC42, ACTR2, PRKAR2B, H2AFV, SND1, RALB, PSMD2, RAB6A, SUCLA2, RAB21, ACTN4, FLOT1, HNRNPA2B1, PTPRS, ACTN2, PFKM, FLNA, NEBL, ARPC1A, NCAM1, MAPK1, RAB18, ARPC5L, CNTN1, CTSD, RAB10, RAB7A, ACTR3B, ARF6, NAPA, ARPC5, ITM2C, ACAT1, CBR1, PFN2, EZR, AKR1A1, ALB, ARPC2, RAC1, ENO2, HNRNPD, PAFAH1B1…	205	1800	7794	1.96434	6.44582e-10	3.22291e-10	2.54357e-09
GOTERM_CC_DIRECT	GO:0042470~melanosome	14	6.73077	2.2532e-07	PDIA3, RAB5C, SND1, RAC1, FLOT1, YWHAB, NAP1L1, CTSD, ATP6V1G2, HSPA5, SYNGR1, YWHAE, PRDX1, CANX	205	84	7794	6.33659	7.79576e-05	2.59865e-05	0.000307638
GOTERM_CC_DIRECT	GO:0005885~Arp2/3 protein complex	6	2.88462	2.64958e-06	ARPC1A, ACTR2, ACTR3B, ARPC2, ARPC5L, ARPC5	205	10	7794	22.8117	0.000916335	0.000229163	0.00361752
GOTERM_CC_DIRECT	GO:0005925~focal adhesion	24	11.5385	1.28076e-05	ACTN4, PDIA3, FLOT1, NFASC, YWHAB, PIP5K1C, ACTN2, HSPA1A, ARF6, ARPC5, YWHAE, FLNA, CDC42, ACTR2, MAPK1, EZR, RPL22, ARPC2, ARPC5L, RAC1, HSPA5, RAB10, RAB21, HSPA9	205	326	7794	2.79898	0.00442166	0.000885901	0.0174854
GOTERM_CC_DIRECT	GO:0005913~cell-cell adherens junction	21	10.0962	3.02033e-05	LDHA, USP8, RPL14, VAPB, FLOT1, FSCN1, YWHAB, HSPA1A, PRDX1, YWHAE, FLNA, PARK7, EFHD2, EZR, SND1, CCT8, SPTBN2, HSPA5, NOP56, MAPRE1, RAB10	205	274	7794	2.9139	0.0103961	0.00174023	0.0412299
GOTERM_CC_DIRECT	GO:0043005~neuron projection	15	7.21154	0.000213138	ACTN4, KIF5C, SYNJ1, GRIN1, ARPC5, PARK7, SYP, NDUFS7, CDC42, ANK2, ARPC2, ANK3, CYFIP2, RAP1A, ADGRL1	205	177	7794	3.22199	0.0710994	0.0104809	0.290614
GOTERM_CC_DIRECT	GO:0043195~terminal bouton	8	3.84615	0.000256461	SYP, RAB7A, PFN2, SYNJ1, GRIN1, NAPA, SYNGR1, AP2M1	205	49	7794	6.20727	0.0849229	0.0110321	0.34959
GOTERM_CC_DIRECT	GO:0005829~cytosol	85	40.8654	0.000511813	GNAZ, ABCF1, HRAS, LDHA, IMPA1, KCNAB2, RPL14, SYNJ1, PGD, ARHGAP19, PIP5K1C, CCT3, IARS2, PRDX1, CDC42, ACTR2, PRKAR2B, ANK2, HOMER3, ANK3, COPB1, PSMD2, DNAJC6, RAB6A, ACTN2, PFKM, STX1B, FLNA, ARPC1A, MAPK1, RAB18, EIF4A2, HARS, AKAP5, MAPRE1, RAB7A, USP8, RAB3C, PRKDC, NAPA, HSPA1A, ATP6V1G2, ARPC5, ACSBG1, CBR1, EZR, AKR1A1, ARPC2, CRMP1, RAC1, ENO2, HNRNPD, HSPA4, PAFAH1B1, HNRNPC, DNAJA2, …	205	2358	7794	1.37051	0.162331	0.019489	0.696541
GOTERM_CC_DIRECT	GO:0002199~zona pellucida receptor complex	4	1.92308	0.000572205	CCT7, TCP1, CCT8, CCT3	205	7	7794	21.7254	0.179663	0.0196091	0.778433
GOTERM_CC_DIRECT	GO:0048471~perinuclear region of cytoplasm	23	11.0577	0.00106021	FUS, ASPSCR1, GTPBP4, HRAS, RAB3C, ACTN4, RAB4B, YWHAB, HSPA1A, ITM2C, SIRT2, PARK7, FLNA, PRKAR2B, EZR, PDE2A, ATP2A2, EIF4A2, ATP2A1, CYFIP2, RAP1A, PTCH1, PAFAH1B1	205	411	7794	2.12761	0.307209	0.0328156	1.43788
GOTERM_CC_DIRECT	GO:0005832~chaperonin-containing T-complex	4	1.92308	0.00132095	CCT7, TCP1, CCT8, CCT3	205	9	7794	16.8976	0.367042	0.0373954	1.78855
KEGG_PATHWAY	hsa05132:Salmonella infection	10	4.80769	0.000131566	ARPC1A, CDC42, MAPK1, RAB7A, PFN2, ARPC2, ARPC5L, RAC1, ARPC5, FLNA	127	56	3522	4.95219	0.0276364	0.0276364	0.166476
KEGG_PATHWAY	hsa04810:Regulation of actin cytoskeleton	16	7.69231	0.000291845	HRAS, ACTN4, PIP5K1C, ACTN2, MYL12B, ARPC5, FGF12, ARPC1A, CDC42, MAPK1, PFN2, EZR, ARPC2, ARPC5L, RAC1, CYFIP2	127	153	3522	2.90011	0.0602787	0.0306078	0.368938
KEGG_PATHWAY	hsa04144:Endocytosis	18	8.65385	0.000494727	RAB7A, HRAS, USP8, RAB5C, KIF5C, PIP5K1C, ARF6, HSPA1A, ARPC5, ARPC1A, CDC42, CCR5, ARPC2, ARPC5L, DNAJC6, RAB10, AP2M1, IQSEC2	127	196	3522	2.54684	0.100038	0.0345243	0.624676
KEGG_PATHWAY	hsa05130:Pathogenic Escherichia coli infection	8	3.84615	0.000806526	ARPC1A, CDC42, EZR, TUBB2B, ARPC2, ARPC5L, TUBAL3, ARPC5	127	44	3522	5.04223	0.157902	0.0420549	1.01652
KEGG_PATHWAY	hsa05203:Viral carcinogenesis	12	5.76923	0.00192136	CDC42, MAPK1, HRAS, YWHAH, CCR5, ACTN4, SND1, RAC1, YWHAB, ACTN2, HIST1H4I, YWHAE	127	112	3522	2.97132	0.336112	0.0786621	2.40596
KEGG_PATHWAY	hsa05131:Shigellosis	8	3.84615	0.00222024	ARPC1A, CDC42, MAPK1, PFN2, ARPC2, ARPC5L, RAC1, ARPC5	127	52	3522	4.26651	0.377143	0.0758735	2.77541
KEGG_PATHWAY	hsa04666:Fc gamma R-mediated phagocytosis	9	4.32692	0.00568173	ARPC1A, CDC42, MAPK1, ARPC2, ARPC5L, RAC1, PIP5K1C, ARF6, ARPC5	127	77	3522	3.24144	0.702892	0.159182	6.96122
KEGG_PATHWAY	hsa05016:Huntington's disease	12	5.76923	0.0129559	SDHA, NDUFS7, SDHB, NDUFA2, TAF4B, NDUFV1, GRIN1, ATP5F1, NDUFA10, DNAH8, SOD2, AP2M1	127	144	3522	2.31102	0.937815	0.29334	15.2221
KEGG_PATHWAY	hsa05010:Alzheimer's disease	11	5.28846	0.0167853	SDHA, NDUFS7, MAPK1, SDHB, NDUFA2, ATP2A2, NDUFV1, ATP2A1, GRIN1, ATP5F1, NDUFA10	127	130	3522	2.34658	0.972829	0.330097	19.2941
KEGG_PATHWAY	hsa00010:Glycolysis / Gluconeogenesis	6	2.88462	0.0210235	LDHA, AKR1A1, ALDH1B1, ENO2, PFKM, PGK1	127	45	3522	3.69764	0.989173	0.364012	23.5904

## Sheet: Table_S4
Supplementary Table 4. GO and KEGG pathway analysis of common Shank3 interactome
Category	Term	Count	%	PValue	Genes	List Total	Pop Hits	Pop Total	Fold Enrichment	Bonferroni	Benjamini	FDR
GOTERM_BP_DIRECT	GO:0006099~tricarboxylic acid cycle	4	8.51064	0.000476195	IDH3G, SUCLG1, IDH3A, PDHB	46	26	7502	25.0903	0.160779	0.160779	0.654143
GOTERM_BP_DIRECT	GO:0001504~neurotransmitter uptake	3	6.38298	0.000962848	SLC1A3, SV2B, SV2A	46	8	7502	61.1576	0.298475	0.162429	1.31855
GOTERM_BP_DIRECT	GO:0060291~long-term synaptic potentiation	4	8.51064	0.000970396	TNR, NPTN, SHANK2, SHANK3	46	33	7502	19.7681	0.300423	0.112275	1.32882
GOTERM_BP_DIRECT	GO:0089711~L-glutamate transmembrane transport	3	6.38298	0.00186976	SLC1A2, SLC1A3, SLC25A22	46	11	7502	44.4783	0.49778	0.158172	2.54574
GOTERM_BP_DIRECT	GO:0051968~positive regulation of synaptic transmission, glutamatergic	3	6.38298	0.0030584	TNR, SHANK2, SHANK3	46	14	7502	34.9472	0.676066	0.201838	4.13272
GOTERM_BP_DIRECT	GO:0030534~adult behavior	3	6.38298	0.00563869	SLC1A2, SHANK2, SHANK3	46	19	7502	25.7506	0.875183	0.293066	7.49559
GOTERM_BP_DIRECT	GO:0014047~glutamate secretion	3	6.38298	0.0096694	SLC1A2, STX1A, SLC1A3	46	25	7502	19.5704	0.972003	0.399989	12.5305
GOTERM_BP_DIRECT	GO:0048875~chemical homeostasis within a tissue	2	4.25532	0.0119616	HOMER1, HOMER2	46	2	7502	163.087	0.988067	0.425096	15.2792
GOTERM_BP_DIRECT	GO:0098609~cell-cell adhesion	6	12.766	0.0129437	HSP90AB1, YWHAZ, HNRNPK, SPTBN1, CAPZB, ADD1	46	236	7502	4.14628	0.991724	0.412988	16.4322
GOTERM_BP_DIRECT	GO:0050885~neuromuscular process controlling balance	3	6.38298	0.0155681	SLC1A3, TNR, SHANK3	46	32	7502	15.2894	0.996893	0.438651	19.4422
GOTERM_MF_DIRECT	GO:0030160~GKAP/Homer scaffold activity	3	6.38298	0.000208231	HOMER2, SHANK2, SHANK3	46	4	7525	122.69	0.0279251	0.0279251	0.244169
GOTERM_MF_DIRECT	GO:0003779~actin binding	7	14.8936	0.000646535	WASF1, SPTBN1, HOMER2, CAPZB, SHANK3, SYNPO, ADD1	46	180	7525	6.36171	0.0841999	0.0430256	0.756338
GOTERM_MF_DIRECT	GO:0044325~ion channel binding	5	10.6383	0.00115316	HSP90AB1, STX1A, NPTN, HOMER1, VDAC1	46	78	7525	10.4863	0.145228	0.0509623	1.34534
GOTERM_MF_DIRECT	GO:0005313~L-glutamate transmembrane transporter activity	3	6.38298	0.0012258	SLC1A2, SLC1A3, SLC25A22	46	9	7525	54.529	0.15364	0.0408451	1.42953
GOTERM_MF_DIRECT	GO:0015293~symporter activity	3	6.38298	0.00620462	SLC1A2, SLC1A3, SLC25A22	46	20	7525	24.538	0.571068	0.155737	7.04577
GOTERM_MF_DIRECT	GO:0019904~protein domain specific binding	5	10.6383	0.0090162	STX1A, YWHAZ, ATP1A1, TUBA1A, HOMER2	46	138	7525	5.92706	0.708223	0.185592	10.0864
GOTERM_MF_DIRECT	GO:0032403~protein complex binding	5	10.6383	0.0099472	UQCRC1, WASF1, SPTBN1, UQCRFS1, VDAC1	46	142	7525	5.7601	0.743235	0.17653	11.073
GOTERM_MF_DIRECT	GO:0005200~structural constituent of cytoskeleton	4	8.51064	0.0107409	ACTG1, SPTBN1, TUBA1A, TUBA1B	46	77	7525	8.49802	0.769767	0.167717	11.9063
GOTERM_MF_DIRECT	GO:0019901~protein kinase binding	6	12.766	0.0113297	HSP90AB1, YWHAZ, ATP1A1, DPYSL2, SV2A, VDAC1	46	229	7525	4.28612	0.787675	0.158174	12.5199
GOTERM_MF_DIRECT	GO:0051287~NAD binding	3	6.38298	0.0173753	ME3, IDH3G, IDH3A	46	34	7525	14.4341	0.907801	0.212097	18.5972
GOTERM_CC_DIRECT	GO:0043209~myelin sheath	9	19.1489	1.21567e-06	ACTG1, UQCRC1, ATP1A1, DPYSL2, UQCRFS1, TUBA1A, TUBA1B, IDH3A, VDAC1	46	142	7794	10.7388	0.000165318	0.000165318	0.00142707
GOTERM_CC_DIRECT	GO:0014069~postsynaptic density	9	19.1489	2.35776e-06	DLGAP3, NPTN, SPTBN1, ATP1A1, HOMER1, HOMER2, SHANK2, SHANK3, SYNPO	46	155	7794	9.83815	0.000320604	0.000160315	0.00276774
GOTERM_CC_DIRECT	GO:0005739~mitochondrion	17	36.1702	5.66509e-05	HSP90AB1, YWHAZ, ME3, CKMT1B, UQCRC1, SUCLG1, SFXN3, NT5DC3, DPYSL2, AFG3L2, UQCRFS1, IDH3A, PDHB, VDAC1, IDH3G, SLC25A22, PPP3CA	46	971	7794	2.96642	0.00767514	0.00256495	0.0664822
GOTERM_CC_DIRECT	GO:0045211~postsynaptic membrane	6	12.766	0.00148379	DLGAP3, HOMER1, HOMER2, SHANK2, SHANK3, SYNPO	46	147	7794	6.91571	0.18286	0.049233	1.72801
GOTERM_CC_DIRECT	GO:0030054~cell junction	8	17.0213	0.00233626	STX1A, DLGAP3, SV2B, HOMER1, HOMER2, SHANK2, SEPT11, SHANK3	46	324	7794	4.18357	0.272472	0.0616391	2.70839
GOTERM_CC_DIRECT	GO:0043005~neuron projection	6	12.766	0.00334273	STX1A, SLC1A3, SV2B, SV2A, SHANK2, SHANK3	46	177	7794	5.74355	0.365789	0.0730869	3.85436
GOTERM_CC_DIRECT	GO:0030018~Z disc	4	8.51064	0.00942655	PPP3CA, HOMER1, CAPZB, SYNPO	46	76	7794	8.91762	0.724203	0.168075	10.5225
GOTERM_CC_DIRECT	GO:0008021~synaptic vesicle	4	8.51064	0.0104773	STX1A, SV2B, SV2A, VDAC1	46	79	7794	8.57898	0.761273	0.16394	11.6304
GOTERM_CC_DIRECT	GO:0042470~melanosome	4	8.51064	0.0123748	HSP90AB1, RAB2A, YWHAZ, ATP1A1	46	84	7794	8.06832	0.81612	0.171521	13.5993
GOTERM_CC_DIRECT	GO:0005743~mitochondrial inner membrane	7	14.8936	0.0151347	UQCRC1, CKMT1B, SUCLG1, SLC25A22, UQCRFS1, AFG3L2, VDAC1	46	353	7794	3.3599	0.874324	0.187309	16.3914
KEGG_PATHWAY	hsa04724:Glutamatergic synapse	7	14.8936	0.000197855	SLC1A2, SLC1A3, PPP3CA, HOMER1, HOMER2, SHANK2, SHANK3	36	89	3522	7.69476	0.02095	0.02095	0.222176
KEGG_PATHWAY	hsa01200:Carbon metabolism	6	12.766	0.0019984	ME3, IDH3G, PFKL, SUCLG1, IDH3A, PDHB	36	93	3522	6.31183	0.192686	0.101493	2.22348
KEGG_PATHWAY	hsa00020:Citrate cycle (TCA cycle)	4	8.51064	0.00223386	IDH3G, SUCLG1, IDH3A, PDHB	36	27	3522	14.4938	0.212814	0.0766652	2.48247
KEGG_PATHWAY	hsa05130:Pathogenic Escherichia coli infection	3	6.38298	0.0699882	ACTG1, TUBA1A, TUBA1B	36	44	3522	6.67045	0.999575	0.856429	55.7624
KEGG_PATHWAY	hsa01130:Biosynthesis of antibiotics	5	10.6383	0.0843078	IDH3G, PFKL, SUCLG1, IDH3A, PDHB	36	169	3522	2.89448	0.999919	0.848141	62.8429
KEGG_PATHWAY	hsa04260:Cardiac muscle contraction	3	6.38298	0.0903877	UQCRC1, ATP1A1, UQCRFS1	36	51	3522	5.7549	0.99996	0.815383	65.5237
KEGG_PATHWAY	hsa04512:ECM-receptor interaction	3	6.38298	0.0965092	TNR, SV2B, SV2A	36	53	3522	5.53774	0.999981	0.788036	68.0437

## Sheet: Table_S5
Supplementary Table 5. Disease associations of mPFC-specific Shank3 interactome
disease	population	mPFC-specific interactome	disease-associated genes	overlapped	genes	pvalue	adj-P value
FMRP_targets	8154	164	679	41	SHANK1,STXBP1,ALDOA,SPTAN1,AP2A1,GNAO1,CAMK2B,SYT1,NSF,ATP5B,ACTB,YWHAG,GNB1,ATP5A1,CKB,SNAP91,DLG4,CLTC,DYNC1H1,ATP2B2,PLCB1,PI4KA,FKBP8,AP1B1,SLC4A4,NRXN1,UBA1,CACNA1E,ATP2B4,CAND1,TLN2,PPP2R1A,CDC42BPB,DMXL2,CLASP2,NGEF,ACLY,DLG2,NBEA,MACF1,GABBR1	7.46249e-11	9.70124e-10
schizophrenia	8154	164	498	21	PTPRZ1,SHANK1,GLS,STXBP1,GAP43,ENO1,GNAO1,NSF,ACTB,CKB,DLG4,SLC25A12,NDUFS1,PI4KA,FAAH,MDH1,OPA1,LASP1,SLC25A1,DLG2,GABBR1	0.000965623	0.00627655
Autism_SFARI	8154	164	170	9	SHANK1,STXBP1,ATP2B2,PLCB1,NRXN1,CACNA1E,DDX3X,CDC42BPB,ALDH5A1	0.00721899	0.0312823
nonorganic psychosis	8154	164	47	4	SHANK1,PI4KA,FAAH,CALR	0.0143762	0.0467228
psychotic disorders	8154	164	64	4	SHANK1,PI4KA,FAAH,CALR	0.0394714	0.086912
cocaine dependence	8154	164	16	2	NSF,CAMK4	0.0401132	0.086912
bipolar disorder	8154	164	275	8	GAP43,ACTB,DLG4,PLCB1,NRXN1,CALR,DLG2,PGAM1	0.189268	0.351497
major depressive disorder	8154	164	134	4	DLG4,PLCB1,FAAH,DLG2	0.283531	0.409911
unipolar depression	8154	164	135	4	DLG4,PLCB1,FAAH,DLG2	0.288043	0.409911
mood disorders	8154	164	98	3	GAP43,DLG4,FAAH	0.315316	0.409911
mental depression	8154	164	136	3	GAP43,DLG4,NRXN1	0.518283	0.547574
alcoholic intoxication, chronic	8154	164	139	3	GAP43,CAMK4,GABBR1	0.533056	0.547574
depressive disorder	8154	164	142	3	GAP43,DLG4,NRXN1	0.547574	0.547574

## Sheet: Table_S6
Supplementary Table 6. Disease associations of HP+STR-specific Shank3 interactome
disease	population	HP+STR-specific interactome	disease-associated genes	overlapped	genes	pvalue	adj-P value
FMRP_targets	8154	208	679	36	ANK2,ANK3,ATP1B1,ATP2A2,BCAN,CADPS,CRMP1,CTBP1,CYFIP2,DNAJC6,EEF1A2,FSCN1,GNAZ,GRIN1,IQSEC2,KIF5C,MAPK1,MBP,MAP1A,NCAM1,NCDN,OXR1,PDE2A,PFKM,PHACTR1,PIP5K1C,PTCH1,PTPRS,SLC12A6,SLC25A23,SPTBN2,SRRM2,SYNGR1,SYNJ1,TANC2,TRRAP	1.71109e-05	0.000183907
schizophrenia	8154	208	498	29	ACTR2,AKAP5,AKR1A1,ANK3,ATP2A2,CCR5,CDC42,CRMP1,ENO2,HSPA1A,HSPA9,KCTD12,MAOA,MAPK1,MBP,NCAM1,NDUFS7,NDUFV1,NFASC,NLGN1,OFCC1,PAFAH1B1,SDHA,SOD2,SPTBN2,SYNGR1,TCP1,YWHAE,YWHAH	2.29884e-05	0.000183907
bipolar disorder	8154	208	275	19	ANK3,ATP2A2,DNAH8,GRIN1,HSPA4,HSPA5,IMPA1,KCTD12,LDHA,MAOA,MAPK1,NCAM1,NDUFV1,NLGN1,SLC12A6,SOD2,SYNGR1,YWHAE,YWHAH	7.20423e-05	0.000384225
alcoholic intoxication	8154	208	20	4	AKR1A1,EIF4A2,HSPA4,SOD2	0.0014456	0.00578239
mood disorders	8154	208	98	8	SIRT2,ANK3,ATP2A2,HSPA4,KCTD12,LDHA,MAOA,NCAM1	0.00345357	0.0110514
depression, bipolar	8154	208	5	2	MAOA,NCAM1	0.00615539	0.0164144
manic	8154	208	10	2	DNAH8,HSPA4	0.0254659	0.0582078
anhedonia	8154	208	12	2	ANK3,MAPK1	0.036124	0.0722481
mental depression	8154	208	136	7	ATP2A2,LDHA,LGI1,MAOA,NCAM1,RAC1,SOD2	0.0588928	0.104698
alcohol abuse	8154	208	18	2	AKR1A1,MAOA	0.0758301	0.121328
major depressive disorder	8154	208	134	6	HSPA1A,HSPA4,LDHA,MAOA,NCAM1,NDUFV1	0.127447	0.174295
unipolar depression	8154	208	135	6	HSPA1A,HSPA4,LDHA,MAOA,NCAM1,NDUFV1	0.130721	0.174295
alcoholic intoxication, chronic	8154	208	139	6	AKR1A1,GRIN1,MAOA,MBP,NCAM1,TAGLN3	0.144219	0.176853
depressive disorder	8154	208	142	6	ATP2A2,LGI1,MAOA,NCAM1,RAC1,SOD2	0.154747	0.176853
psychotic disorders	8154	208	64	2	ANK3,MAOA	0.488908	0.521502
Autism_SFARI	8154	208	170	2	ANK2,GRIN1	0.934542	0.934542
